# Supplementary material for: V1-bypassing suppression leads to direction-specific microsaccade modulation in visual coding and perception
Source: Nat Commun. 2022 Oct 26;13:6366. doi: 10.1038/s41467-022-34057-3 (PMC9606005; doi:10.1038/s41467-022-34057-3)
Supplement: Supplementary file 4 — Source Data [file 41467_2022_34057_MOESM4_ESM.xls]

## Sheet: Fig1c
Horizontal	Vertical	velocity
0.278938	0.203998	53.4075
0.366849	0.264671	53.5217
0.454905	0.325534	6.46974
0.447555	0.314885	8.03676
0.442424	0.299653	4.57601
0.443962	0.290631	3.39615
0.446046	0.284166	4.32694
0.448298	0.275811	0.849253
0.449141	0.277285	6.43484
0.447374	0.290033	7.01046
0.445181	0.303881	6.73238
0.443358	0.317222	7.42518
0.439763	0.331631	3.40204
0.435368	0.336825	1.47435
0.432734	0.335501	2.05027
0.428826	0.336744	1.6024
0.428524	0.333553	5.90855
0.436563	0.324892	6.40274
0.44602	0.316259	6.16665
0.455285	0.308117	6.84556
0.464556	0.298043	5.5725
0.466846	0.287136	3.24718
0.462256	0.282541	3.30745
0.458511	0.277088	3.19193
0.454168	0.27241	1.36718
0.451829	0.273826	3.26392
0.45297	0.280253	3.07222
0.453915	0.286325	3.14854
0.454954	0.292535	4.89389
0.448557	0.299943	5.19875
0.438521	0.302662	4.58521
0.429574	0.304674	5.25912
0.419255	0.306711	2.24722
0.417873	0.310988	6.03326
0.429275	0.314937	6.43039
0.441805	0.317835	6.46257
0.454323	0.321054	5.52514
0.464688	0.324882	2.36438
0.462454	0.32905	3.40649
0.455665	0.32962	3.7641
0.449607	0.334089	4.27143
0.444893	0.326965	13.4594
0.448382	0.300273	14.2995
0.454916	0.27243	12.9978
0.460892	0.247131	17.1567
0.467372	0.213435	21.645
0.470549	0.170262	11.9491
0.469149	0.146405	12.554
0.468312	0.121311	14.0624
0.46708	0.0932128	26.8295
0.466295	0.0395596	18.0235
0.46628	0.00351256	17.911
0.466257	-0.0323095	17.8613
0.466394	-0.0680319	25.2424
0.463179	-0.118414	13.1824
0.458879	-0.144426	10.4668
0.454691	-0.164936	11.6517
0.450579	-0.187874	7.78765
0.444972	-0.202405	4.04119
0.441667	-0.19503	6.15934
0.439956	-0.18283	5.77322
0.437466	-0.171556	4.61316
0.436951	-0.162344	1.7962
0.439516	-0.164859	3.91272
0.442896	-0.171916	3.0397
0.445691	-0.177315	4.82137
0.449664	-0.186102	4.67157
0.453513	-0.194615	2.57538
0.455128	-0.199506	2.81976
0.457599	-0.204576	3.25018
0.458593	-0.211	4.99427
0.453801	-0.219764	4.00968
0.447389	-0.22458	4.12801
0.44114	-0.229976	4.0533
0.435038	-0.235312	2.65768
0.435726	-0.240582	3.31179
0.442293	-0.241446	3.08339
0.448347	-0.242616	3.34283
0.45496	-0.243599	2.39942
0.453116	-0.24803	5.18122
0.44376	-0.252484	5.17644
0.434334	-0.256766	5.23702
0.424726	-0.260936	4.34365
0.417148	-0.265184	0.875961
0.418792	-0.265792	1.63737
0.422066	-0.265758	1.73971
0.425522	-0.26535	1.28195
0.425744	-0.267904	3.92111
0.420144	-0.273394	4.03023
0.413871	-0.278456	4.05502
0.407532	-0.283514	3.96999
0.401793	-0.289002	1.34464
0.402138	-0.291669	1.69388
0.405498	-0.291238	1.66834
0.408827	-0.291474	0.833644
0.410454	-0.29111	3.74071
0.403042	-0.290089	4.75267
0.393593	-0.289055	4.70537
0.384243	-0.287987	4.5707
0.375108	-0.287651	3.08148
0.37626	-0.293706	6.08859
0.385798	-0.301276	5.82103
0.394995	-0.308413	6.12384
0.404686	-0.315903	6.68066
0.415905	-0.323159	2.25105
0.420113	-0.324761	1.44852
0.422902	-0.325546	1.85273
0.426382	-0.326818	0.353942
0.427003	-0.327158	1.24457
0.424587	-0.326559	2.03596
0.420731	-0.32525	0.942035
0.419011	-0.324481	5.76992
0.407707	-0.322157	9.05953
0.389763	-0.31965	7.49017
0.374948	-0.317426	8.34053
0.358334	-0.31593	6.43965
0.346016	-0.31217	3.72973
0.351356	-0.306962	7.08509
0.364835	-0.302588	6.36719
0.377086	-0.299114	6.74957
0.38846	-0.291843	8.44643
0.384834	-0.275344	8.89748
0.372846	-0.262193	8.86694
0.361519	-0.248547	8.62105
0.350581	-0.235219	2.79402
0.355182	-0.232047	8.71308
0.370301	-0.240712	8.18141
0.38465	-0.248575	8.75292
0.399802	-0.257344	8.69805
0.41544	-0.264964	2.30919
0.419979	-0.265818	1.1346
0.422247	-0.265752	2.06116
0.426356	-0.266086	3.78032
0.418948	-0.264574	8.06566
0.402983	-0.262266	7.64269
0.387853	-0.260088	8.06253
0.371874	-0.257922	6.52794
0.358918	-0.256311	0.597384
0.360024	-0.256763	3.79435
0.367486	-0.258143	2.42666
0.372265	-0.258993	5.28496
0.382712	-0.260598	6.47537
0.395594	-0.261934	4.4693
0.404449	-0.263149	4.9518
0.414348	-0.263462	4.63736
0.422886	-0.267084	6.11937
0.422597	-0.27932	6.75771
0.415546	-0.290851	6.35823
0.409618	-0.3021	7.13009
0.402988	-0.314726	7.57237
0.401032	-0.329744	3.4788
0.404336	-0.335867	3.51271
0.407479	-0.34215	3.57562
0.410814	-0.348476	3.87993
0.416315	-0.353949	1.83251
0.419957	-0.354362	1.45452
0.422847	-0.354028	1.70496
0.426215	-0.354558	2.21947
0.426973	-0.350184	3.38971
0.424427	-0.3439	3.74425
0.420792	-0.337353	2.97714
0.418527	-0.331847	6.69923
0.410176	-0.321369	7.34116
0.399306	-0.311499	5.65468
0.390259	-0.304713	5.93229
0.380952	-0.297354	6.68116
0.37004	-0.289643	4.43437
0.361954	-0.285999	0.927857
0.360161	-0.286477	2.16725
0.355833	-0.286236	0.442612
0.356358	-0.285523	7.17951
0.370045	-0.281182	8.18502
0.385915	-0.277166	7.90684
0.401184	-0.273051	8.11207
0.41699	-0.26939	3.2614
0.423341	-0.270877	4.2553
0.416702	-0.276202	3.90425
0.410676	-0.281168	4.30554
0.40394	-0.286532	8.15509
0.387897	-0.28947	6.9037
0.374156	-0.28811	6.1598
0.362048	-0.285838	6.55841
0.349009	-0.28441	5.82586
0.341893	-0.275183	6.53701
0.347705	-0.263472	6.41981
0.355571	-0.253324	6.56966
0.362804	-0.242354	5.35164
0.370015	-0.234444	1.18061
0.371206	-0.236483	3.25955
0.369472	-0.242767	2.18275
0.36897	-0.247104	4.25736
0.366487	-0.255248	4.78139
0.362973	-0.264142	3.19167
0.359796	-0.269679	3.59874
0.356984	-0.276304	3.37031
0.352368	-0.281216	4.15304
0.34479	-0.277815	4.53992
0.339765	-0.270253	4.52581
0.334067	-0.263219	4.07979
0.329806	-0.256261	3.4005
0.336509	-0.257409	7.07454
0.348458	-0.264986	6.55144
0.359717	-0.271689	7.0487
0.371488	-0.279446	5.31326
0.377429	-0.270636	8.91536
0.372702	-0.253443	9.71001
0.367628	-0.234697	8.18138
0.362251	-0.219243	22.5039
0.361276	-0.174246	22.1238
0.367326	-0.130414	19.1827
0.373069	-0.0924807	19.4279
0.380164	-0.0542783	22.5686
0.378611	-0.00916782	13.1756
0.364877	0.0133216	7.83398
0.350444	0.0194178	9.32685
0.335602	0.0307176	6.84526
0.323163	0.0364354	2.25123
0.325693	0.032711	6.53113
0.334644	0.0231976	5.73261
0.343299	0.0156783	5.6658
0.348543	0.00563306	7.26398
0.336482	-0.00246665	8.67102
0.31933	-0.00502783	8.35383
0.302949	-0.0083161	8.85113
0.285512	-0.0113658	5.0777
0.275645	-0.0137675	1.75982
0.279163	-0.0136845	1.33029
0.281813	-0.0139287	1.69471
0.285201	-0.0138509	2.65924
0.290423	-0.014859	1.79756
0.293868	-0.0158869	1.62208
0.296888	-0.0170727	1.65984
0.300143	-0.0177249	2.45284
0.300586	-0.0226105	3.61597
0.296349	-0.0284712	3.08786
0.292968	-0.0336389	3.96043
0.287369	-0.0392421	3.84211
0.293565	-0.0437875	9.39577
0.312351	-0.0433421	9.35499
0.33092	-0.0410519	9.3979
0.349639	-0.0393537	9.49071
0.368473	-0.0369934	2.72446
0.373885	-0.0363624	2.28915
0.369312	-0.0361406	0.971519
0.367423	-0.0365953	2.64707
0.362585	-0.0344466	5.26527
0.356631	-0.025761	4.84181
0.352429	-0.0170362	4.59264
0.348153	-0.00890702	5.5699
0.34392	0.00139714	8.70287
0.342729	0.0187621	5.85193
0.345104	0.0302224	5.84403
0.347201	0.041721	5.8498
0.349526	0.0531872	2.77013
0.354924	0.0519397	6.98919
0.359528	0.0387413	7.02668
0.363574	0.0252829	7.02981
0.367971	0.0119286	9.04249
0.370449	-0.0059859	4.67137
0.368954	-0.0152083	3.25618
0.366388	-0.021194	3.63339
0.36477	-0.0282783	3.71406
0.359504	-0.0335176	3.10572
0.353323	-0.0329075	2.89842
0.348388	-0.0298665	2.86446
0.343051	-0.0277842	3.11474
0.337492	-0.0249721	1.40411
0.334803	-0.0241628	0.329177
0.335458	-0.024232	0.447212
0.334616	-0.024535	1.16837
0.336741	-0.0235623	4.35218
0.344299	-0.0192454	4.37351
0.351945	-0.0149954	4.11461
0.359068	-0.010875	4.73821
0.367538	-0.00662607	5.28779
0.377897	-0.00449721	2.50121
0.382711	-0.00585739	2.61848
0.387857	-0.00683369	2.5728
0.392922	-0.00773753	3.24338
0.391281	-0.00146183	5.60167
0.384278	0.00728274	5.41434
0.377037	0.0153344	5.50381
0.370245	0.0239974	7.68106
0.355652	0.0287969	6.35691
0.343256	0.0259721	5.49755
0.333471	0.0209578	5.78031
0.322251	0.0181708	6.93932
0.315765	0.00590136	8.2032
0.320458	-0.0098195	7.84843
0.328525	-0.0232847	7.62251
0.335183	-0.0369992	8.82736
0.344355	-0.0520843	4.9688
0.350943	-0.0595246	1.15187
0.353228	-0.0592393	2.28098
0.357487	-0.0608756	0.107283
0.35738	-0.0606896	5.65888
0.346321	-0.0582808	6.5716
0.333637	-0.0548375	6.5179
0.320896	-0.0520798	6.36745
0.308732	-0.04831	2.79663
0.309529	-0.0427738	5.81796
0.320675	-0.0394322	5.37931
0.33087	-0.0359966	5.60794
0.341503	-0.0324278	3.51662
0.337239	-0.0268343	8.2226
0.321174	-0.0233173	7.72955
0.305993	-0.020401	8.58833
0.289142	-0.0170732	1.13173
0.28691	-0.0174529	8.53941
0.303459	-0.0216735	9.33778
0.321502	-0.0264945	8.99672
0.339048	-0.0304819	10.0568
0.357688	-0.0380387	4.17238
0.362768	-0.0446592	2.4146
0.361619	-0.0493497	2.707
0.362416	-0.0547048	2.56953
0.360795	-0.0595816	1.79836
0.357477	-0.0609694	1.72437
0.354408	-0.0593965	1.76811
0.350907	-0.058894	1.46073
0.349273	-0.0564726	3.34202
0.353825	-0.0515785	3.87207
0.360343	-0.0473964	3.53319
0.36613	-0.0433408	4.04543
0.373118	-0.0392638	3.82408
0.380514	-0.0373145	1.55711
0.383328	-0.0386471	1.70703
0.386626	-0.0395312	1.59233
0.389656	-0.0405106	1.26455
0.387138	-0.0402758	3.17476
0.380867	-0.0392843	2.97985
0.375026	-0.0380967	3.30974
0.368448	-0.037361	2.57201
0.367633	-0.032282	4.56741
0.374617	-0.0263942	4.45645
0.381543	-0.0207846	4.82815
0.389508	-0.0153251	3.75786
0.390411	-0.00786386	5.79173
0.379802	-0.00321318	5.79623
0.368457	-0.000830667	6.25253
0.356396	0.00247208	4.2349
0.34815	0.00440484	2.48976
0.353097	0.00383817	5.37819
0.363578	0.00141741	4.26216
0.372053	0.000500967	6.57734
0.384374	-0.00410623	8.14006
0.397339	-0.0139526	5.40212
0.403879	-0.0225531	5.73679
0.411603	-0.0310368	5.89694
0.418193	-0.0408178	5.21884
0.417672	-0.0512424	3.8066
0.411038	-0.054978	3.56644
0.405243	-0.0591365	3.87397
0.398672	-0.063241	3.29257
0.393247	-0.066974	0.0797541
0.393104	-0.0670455	0.172692
0.392815	-0.0672338	0.134747
0.392951	-0.0674663	2.37434
0.388258	-0.0667383	3.25732
0.381822	-0.0657316	3.12334
0.37567	-0.0646467	2.99994
0.369758	-0.0636236	4.12796
0.361678	-0.0619274	2.69855
0.35649	-0.0604398	1.25306
0.354181	-0.0594665	2.12475
0.350079	-0.0583561	0.390308
0.350809	-0.0580786	4.41835
0.359439	-0.059977	4.73167
0.368709	-0.0618784	4.91553
0.378215	-0.0643881	3.86215
0.385939	-0.064396	3.68747
0.382677	-0.0577819	5.83303
0.373795	-0.0502185	5.38689
0.365879	-0.0429096	5.80087
0.357245	-0.0351606	2.80574
0.353371	-0.0311006	1.48539
0.355837	-0.0327576	1.07755
0.357721	-0.033804	1.4475
0.360173	-0.0353431	3.61757
0.364559	-0.041097	3.0596
0.367753	-0.0463169	3.06424
0.370669	-0.0517067	2.90979
0.373892	-0.0565528	6.47707
0.376043	-0.0693271	5.74493
0.375614	-0.080809	5.02795
0.374527	-0.0908059	5.21723
0.374021	-0.101228	5.48354
0.370953	-0.111757	2.31238
0.36744	-0.114765	1.75907
0.364006	-0.113998	1.41812
0.36136	-0.115018	3.83188
0.354451	-0.111701	6.60531
0.343763	-0.103937	5.06412
0.336521	-0.0968555	6.3028
0.326684	-0.0889737	2.90368
0.323849	-0.0839051	8.88234
0.340686	-0.0895726	11.6756
0.361836	-0.0994682	11.2858
0.382499	-0.108554	11.2753
0.40286	-0.118246	2.66515
0.405606	-0.122815	6.83109
0.392188	-0.120243	5.87607
0.380592	-0.11833	6.81174
0.367164	-0.116032	6.70364
0.354014	-0.11342	1.91733
0.350357	-0.112267	1.62912
0.34732	-0.111087	1.81025
0.343818	-0.110167	2.08058
0.344036	-0.106011	2.96486
0.347968	-0.101573	3.01361
0.352405	-0.0974939	2.78171
0.356291	-0.0935129	3.8569
0.362753	-0.0893009	2.14892
0.366914	-0.088222	1.59358
0.370101	-0.0881935	1.26891
0.372633	-0.0883662	3.14433
0.378676	-0.0866277	4.57746
0.386522	-0.0819106	3.49209
0.392476	-0.0782598	3.90213
0.398643	-0.0734761	3.5743
0.405722	-0.0724832	5.62412
0.411694	-0.0820153	5.78773
0.412946	-0.0935229	5.8256
0.415947	-0.104781	5.8328
0.415465	-0.116436	7.32747
0.401709	-0.121489	8.21244
0.385698	-0.117822	7.85562
0.370204	-0.115219	8.21489
0.354182	-0.111584	4.52245
0.347435	-0.10556	4.24689
0.354677	-0.101123	4.10497
0.361902	-0.0972241	4.30167
0.369284	-0.0928048	4.31835
0.377881	-0.093627	3.23909
0.380859	-0.0993802	3.35038
0.382868	-0.105773	2.9817
0.384745	-0.111433	5.4887
0.388924	-0.121584	4.55349
0.392571	-0.129929	3.29418
0.395768	-0.13569	3.60364
0.398535	-0.142344	3.31735
0.403587	-0.146646	2.64223
0.407648	-0.143264	3.1054
0.411292	-0.138234	3.19118
0.412912	-0.132061	5.07997
0.42303	-0.131143	13.7407
0.447759	-0.14313	13.309
0.469342	-0.158709	12.7241
0.491456	-0.171301	15.5468
0.514022	-0.192693	22.7859
0.52539	-0.236824	17.2056
0.519918	-0.270797	17.2552
0.516403	-0.305128	18.2636
0.5118	-0.341364	20.0591
0.511344	-0.38148	6.69636
0.514628	-0.394463	6.32417
0.517698	-0.406734	6.57602
0.521144	-0.419426	4.32756
0.514388	-0.424835	7.49878
0.501262	-0.417579	7.5066
0.488989	-0.408932	7.59858
0.475941	-0.401142	7.36313
0.467158	-0.389321	4.21006
0.470997	-0.381827	4.23456
0.47796	-0.377006	3.93866
0.483768	-0.371684	4.27093
0.490495	-0.366419	1.52561
0.492724	-0.364336	0.428907
0.4921	-0.364924	0.231832
0.492536	-0.364766	0.536211
0.491464	-0.364811	1.58115
0.488303	-0.364731	1.50083
0.485303	-0.364625	1.61734
0.482072	-0.364779	1.4718
0.479269	-0.363879	2.56717
0.480114	-0.358815	3.03504
0.483365	-0.353689	2.94744
0.486216	-0.348529	3.28782
0.489999	-0.34315	4.46405
0.498261	-0.339766	3.36875
0.504913	-0.340832	3.17587
0.511209	-0.341676	3.35585
0.51781	-0.34289	1.70261
0.521212	-0.342752	1.37491
0.518571	-0.341987	1.89612
0.515121	-0.340413	1.40953
0.512321	-0.340084	5.22754
0.506964	-0.331105	7.04884
0.502965	-0.317587	6.10738
0.49988	-0.305768	6.58638
0.496942	-0.292927	5.69942
0.492052	-0.28263	2.32437
0.487436	-0.283182	3.57232
0.484599	-0.289739	2.46519
0.481331	-0.293431	5.16534
0.478094	-0.303241	7.9367
0.476315	-0.319015	5.9748
0.476619	-0.33096	6.39064
0.47652	-0.343741	6.05652
0.476587	-0.355854	1.32952
0.476467	-0.358511	3.56731
0.476533	-0.351376	2.88348
0.476536	-0.345609	3.42394
0.476757	-0.338765	2.62508
0.479744	-0.334448	1.63824
0.482928	-0.335222	1.68426
0.486164	-0.336156	1.60208
0.489158	-0.337298	5.1822
0.499343	-0.339219	5.15512
0.509537	-0.340765	4.54073
0.518564	-0.341755	5.13956
0.528764	-0.343027	1.83244
0.532421	-0.343276	4.07336
0.524313	-0.342477	4.72722
0.514978	-0.34098	4.99593
0.505001	-0.340431	3.25327
0.499342	-0.337219	4.13845
0.506093	-0.33243	5.33715
0.515915	-0.328251	5.17652
0.525402	-0.324107	4.91058
0.533736	-0.318909	2.47106
0.531977	-0.314291	3.48027
0.525186	-0.312765	3.33837
0.518992	-0.310273	2.91183
0.513203	-0.309634	3.09366
0.515427	-0.315408	5.03609
0.521955	-0.323078	4.71309
0.528286	-0.330061	4.90094
0.534122	-0.337937	5.9149
0.527735	-0.347894	6.89221
0.514673	-0.352299	6.50798
0.502367	-0.356538	6.91851
0.489233	-0.360893	3.20666
0.484954	-0.36567	4.51405
0.493861	-0.367144	4.72676
0.50328	-0.367953	4.96715
0.513151	-0.36907	2.79433
0.518737	-0.369231	2.45377
0.513885	-0.368495	3.35787
0.507309	-0.367132	3.1969
0.50094	-0.366567	3.19179
0.495687	-0.36294	3.0484
0.496734	-0.356933	3.04725
0.50038	-0.35205	3.19049
0.50311	-0.346282	2.86531
0.507646	-0.342781	3.17002
0.512591	-0.346748	3.61326
0.515357	-0.353425	3.50338
0.518924	-0.359455	3.53826
0.520953	-0.366235	2.64069
0.516761	-0.369448	3.37076
0.510175	-0.36801	3.06952
0.504104	-0.367098	3.22909
0.497776	-0.36581	1.06797
0.495642	-0.365903	1.70827
0.498918	-0.366871	1.63617
0.501969	-0.368056	1.69777
0.505225	-0.369019	6.10608
0.510409	-0.380076	6.86259
0.514169	-0.393277	6.19194
0.516844	-0.405368	6.60521
0.521058	-0.417888	6.5285
0.514047	-0.428904	8.20242
0.497646	-0.429281	7.60733
0.482666	-0.42662	8.47471
0.465811	-0.424831	4.41905
0.457079	-0.423471	5.76749
0.468465	-0.425315	8.23316
0.48484	-0.427046	7.89417
0.500413	-0.429646	6.98991
0.514387	-0.429244	3.5117
0.512134	-0.422592	6.35182
0.501811	-0.415188	5.84264
0.492595	-0.408003	5.68538
0.48415	-0.40039	2.57871
0.487628	-0.396582	5.02728
0.497587	-0.397962	4.654
0.506858	-0.398787	4.78163
0.51635	-0.399954	0.808029
0.517953	-0.399749	3.35298
0.511315	-0.3988	3.15041
0.505073	-0.397938	3.34393
0.498474	-0.396854	0.924994
0.500323	-0.396804	4.87675
0.510047	-0.397564	4.60555
0.519184	-0.398731	5.14099
0.529445	-0.399388	2.02101
0.53064	-0.403249	6.41377
0.518684	-0.407897	6.55568
0.506268	-0.41211	6.95816
0.492954	-0.416157	4.34108
0.486116	-0.421508	5.08176
0.49558	-0.425212	6.57869
0.508644	-0.426781	6.41815
0.521238	-0.429264	5.69197
0.532525	-0.430744	0.341083
0.532161	-0.431321	3.97746
0.524408	-0.429542	2.46926
0.519481	-0.429878	5.89003
0.509007	-0.424487	14.1315
0.489177	-0.404348	12.6972
0.473779	-0.384155	12.1942
0.458163	-0.365421	14.5529
0.442077	-0.341164	27.4496
0.430542	-0.287491	20.5646
0.431987	-0.246387	20.3464
0.432763	-0.205702	20.6522
0.434054	-0.164417	25.0233
0.432968	-0.114383	9.62417
0.430969	-0.0952385	7.51526
0.428626	-0.0803916	8.13276
0.426962	-0.0642114	7.10868
0.420534	-0.0515304	3.5146
0.413643	-0.0529191	3.92549
0.407424	-0.0577102	3.49797
0.401515	-0.0614565	4.73807
0.393068	-0.0657504	2.5958
0.387876	-0.0656916	1.62938
0.384753	-0.0647617	1.41725
0.382377	-0.0632164	4.1717
0.374262	-0.0651532	9.06019
0.358121	-0.0733891	7.65414
0.345358	-0.0818416	8.13643
0.331167	-0.0898063	7.29293
0.319797	-0.0989423	4.21701
0.323729	-0.106404	6.87464
0.337403	-0.107843	6.08076
0.349313	-0.110303	6.87244
0.362957	-0.111967	5.45737
0.373497	-0.109134	2.6956
0.37429	-0.103802	2.59565
0.375359	-0.0987216	2.79771
0.37632	-0.0932094	2.45767
0.374702	-0.088568	1.5783
0.371569	-0.0881831	1.53001
0.368522	-0.0884641	1.52635
0.365477	-0.0882456	2.63461
0.361638	-0.091855	2.87639
0.360008	-0.097372	2.5385
0.358997	-0.102347	2.64653
0.358238	-0.107586	2.66924
0.355548	-0.112197	1.92012
0.351786	-0.112968	1.75401
0.348668	-0.111359	1.58688
0.34551	-0.11104	2.74511
0.341457	-0.107337	3.9969
0.337448	-0.100421	3.2007
0.335876	-0.094216	3.3237
0.33308	-0.0881852	3.63893
0.333116	-0.0809075	5.37086
0.34118	-0.0738114	4.95041
0.350759	-0.071308	4.857
0.359874	-0.0679497	5.37569
0.370163	-0.0648291	5.20842
0.38043	-0.0630693	1.60948
0.383411	-0.0642841	1.68996
0.386707	-0.0650308	1.59372
0.38971	-0.0661007	4.53777
0.383055	-0.0599305	7.39889
0.371148	-0.0511438	6.99542
0.359985	-0.0427103	7.37095
0.348092	-0.0339985	5.15292
0.340507	-0.0270213	1.91246
0.344154	-0.0281761	3.11549
0.349957	-0.0304444	2.88409
0.355089	-0.0330781	2.70109
0.360285	-0.0315998	3.65599
0.360449	-0.0242896	3.7005
0.359353	-0.0169703	3.80138
0.357824	-0.00952282	3.66175
0.359615	-0.00242157	4.28419
0.368056	-0.000951154	4.25071
0.376156	-0.00353208	4.43989
0.384953	-0.00474329	3.72065
0.391678	-0.00792862	3.45084
0.387369	-0.0133198	5.32033
0.377552	-0.0174257	5.11014
0.36834	-0.0218522	5.01025
0.359214	-0.0259904	0.81558
0.360749	-0.0254382	5.36556
0.370521	-0.0210042	4.99792
0.379606	-0.0168349	5.34178
0.389342	-0.0124357	1.17456
0.391528	-0.0132962	4.40226
0.384717	-0.0188757	4.65437
0.377175	-0.0243316	4.50296
0.370314	-0.0301663	6.77083
0.357271	-0.0338064	5.16508
0.347051	-0.0322995	4.14893
0.339285	-0.0293769	4.52858
0.330399	-0.0276258	4.33938
0.324063	-0.0216955	3.69796
0.325694	-0.0144818	3.81251
0.330583	-0.00863018	3.5625
0.334005	-0.00238077	4.35521
0.340165	0.00377759	2.73744
0.345252	0.00580202	1.80509
0.348503	0.00423227	1.3757
0.351185	0.00361689	3.17953
0.357195	0.00154111	7.03825
0.370748	-0.00226363	5.70779
0.381716	-0.00542936	5.99309
0.393266	-0.00863377	5.85444
0.40476	-0.0108654	3.44783
0.409814	-0.00617474	4.3719
0.40522	0.00126485	4.06281
0.401281	0.00837205	4.33213
0.396713	0.0157344	5.50874
0.385961	0.013333	6.94097
0.377006	0.00272554	6.54961
0.368834	-0.00751171	6.59154
0.360734	-0.0179132	7.79381
0.348352	-0.0273822	4.20246
0.339962	-0.0278777	2.73338
0.33468	-0.0264659	3.86462
0.327024	-0.0254048	0.90709
0.328661	-0.0261882	7.00516
0.342205	-0.029772	7.55385
0.356929	-0.0331537	7.4456
0.371408	-0.0366324	7.39735
0.385896	-0.0396327	1.67204
0.389211	-0.0400722	2.21705
0.385115	-0.0383748	1.30342
0.382583	-0.0377532	2.15475
0.379343	-0.0349117	3.64003
0.379779	-0.0276448	3.33143
0.381802	-0.0212966	3.46129
0.383956	-0.0147175	3.16786
0.385249	-0.00851512	2.66557
0.379918	-0.00852978	4.62636
0.372543	-0.0141182	4.27838
0.365582	-0.0190945	4.62367
0.358263	-0.0247466	2.96604
0.356295	-0.0303424	2.63593
0.361266	-0.0320979	2.60406
0.366356	-0.0331969	2.66821
0.371425	-0.0348664	2.86204
0.375871	-0.0312613	3.34332
0.375548	-0.0245825	3.3115
0.374602	-0.0180274	3.28048
0.373534	-0.0115541	3.49579
0.374305	-0.00460515	1.59454
0.37709	-0.00305277	1.56443
0.380217	-0.00316335	1.32213
0.382783	-0.00380394	3.45162
0.388038	0.000671999	7.03945
0.3951	0.0128516	5.95846
0.399837	0.0237869	6.46923
0.405608	0.0353668	5.59757
0.409256	0.0459509	2.34571
0.404878	0.0476368	4.96011
0.397211	0.0413414	4.18536
0.389954	0.03717	4.90874
0.383424	0.029839	9.0606
0.387091	0.0120928	8.84455
0.396842	-0.00266657	8.69822
0.406047	-0.0174281	8.89583
0.415602	-0.0324359	8.68772
0.418443	-0.0495775	3.8703
0.412092	-0.0540016	3.90228
0.406199	-0.0591193	3.60356
0.399384	-0.061464	14.6098
0.401026	-0.0906374	18.99
0.411089	-0.12726	17.8748
0.42173	-0.161389	17.4737
0.431833	-0.194844	22.1967
0.444436	-0.237411	12.3112
0.450777	-0.261203	4.72659
0.453059	-0.270377	7.76014
0.456874	-0.28542	2.69106
0.458662	-0.290497	6.37116
0.457042	-0.277858	9.67364
0.453473	-0.258843	8.25629
0.450877	-0.242536	10.8796
0.446138	-0.221299	9.69567
0.438734	-0.203377	3.86905
0.433937	-0.197305	4.92493
0.428145	-0.189337	3.83604
0.424697	-0.182484	5.67872
0.435749	-0.17987	8.26125
0.451883	-0.183432	7.76435
0.467141	-0.186322	8.16238
0.483125	-0.189637	2.95196
0.488765	-0.191385	4.59493
0.479633	-0.190354	4.66877
0.470351	-0.189338	4.78933
0.460833	-0.188262	3.43827
0.454014	-0.187369	1.02844
0.456051	-0.187083	1.63373
0.459296	-0.187469	1.6591
0.462587	-0.187046	1.57194
0.463595	-0.190024	3.34955
0.459821	-0.195558	3.26773
0.455799	-0.20071	3.37652
0.451214	-0.205668	3.11894
0.449389	-0.211633	2.91274
0.454053	-0.215124	3.28617
0.460588	-0.21582	2.93461
0.466307	-0.217141	3.8231
0.473873	-0.218241	3.47798
0.480793	-0.218948	1.32469
0.483442	-0.218894	1.71679
0.486873	-0.21876	1.44856
0.489728	-0.219252	2.44472
0.489205	-0.224113	3.11273
0.485791	-0.229319	2.91411
0.482856	-0.234354	3.21032
0.479564	-0.239867	5.24118
0.476757	-0.249966	3.43039
0.476557	-0.256824	2.97775
0.476675	-0.262779	3.32941
0.476636	-0.269437	0.715582
0.476645	-0.270868	2.88649
0.476638	-0.265095	3.14033
0.47668	-0.258815	3.09322
0.476541	-0.25263	3.13893
0.476568	-0.246352	0.991041
0.476362	-0.244381	0.441396
0.476594	-0.245233	0.702081
0.476185	-0.243889	3.05969
0.478754	-0.249443	7.37783
0.485777	-0.262421	6.92124
0.491563	-0.274995	6.97968
0.498758	-0.286958	7.31981
0.501285	-0.301378	8.56147
0.48861	-0.31289	8.01901
0.4729	-0.316118	8.32009
0.45688	-0.320616	7.21277
0.443215	-0.32524	5.8955
0.453077	-0.331703	11.5005
0.475886	-0.334668	10.8345
0.497293	-0.338027	11.2446
0.519608	-0.340818	2.80573
0.519348	-0.335212	12.0752
0.497197	-0.325592	11.7739
0.475608	-0.316187	12.2538
0.45295	-0.306847	8.60272
0.440812	-0.294653	5.95977
0.451499	-0.289376	6.4504
0.463771	-0.285397	7.08347
0.477428	-0.281632	4.65771
0.479425	-0.272533	9.95018
0.462389	-0.262246	10.1439
0.443561	-0.254691	10.5678
0.424456	-0.245651	8.44155
0.408456	-0.240262	2.33407
0.410551	-0.244434	6.78238
0.421398	-0.252578	5.29339
0.429798	-0.259022	7.51943
0.441312	-0.268696	6.80384
0.449703	-0.279409	3.03406
0.452312	-0.284888	3.83375
0.455665	-0.291783	2.78321
0.458804	-0.29638	3.46158
0.461216	-0.289891	6.02838
0.461009	-0.277836	5.59453
0.461252	-0.266649	6.11741
0.461088	-0.254416	5.41631
0.458396	-0.243923	1.84337
0.455005	-0.242476	1.50953
0.452055	-0.241833	1.89371
0.448525	-0.240459	4.99624
0.452485	-0.249633	8.5854
0.462134	-0.263837	7.92873
0.4711	-0.276916	8.5437
0.481083	-0.290784	5.21363
0.485094	-0.300409	4.50099
0.477254	-0.295985	6.01939
0.467853	-0.288465	6.12303
0.458162	-0.280978	3.75346
0.45218	-0.276443	3.98897
0.458723	-0.281007	6.27731
0.468381	-0.289028	5.65129
0.477935	-0.295067	6.59479
0.485424	-0.305925	7.7652
0.480901	-0.320782	7.01028
0.470863	-0.33057	7.03371
0.461804	-0.341333	7.08974
0.452037	-0.351613	2.23066
0.448457	-0.354274	3.37753
0.451913	-0.34847	2.81169
0.454937	-0.343729	3.09438
0.457771	-0.338228	4.23619
0.44933	-0.337496	6.82181
0.436314	-0.341584	6.45671
0.424117	-0.345826	6.96816
0.410817	-0.349988	4.73694
0.408464	-0.359165	7.28022
0.420182	-0.367808	7.14734
0.433122	-0.37388	7.63994
0.445427	-0.382939	7.02452
0.45883	-0.378727	8.03002
0.46142	-0.362877	9.82074
0.461529	-0.343236	6.8742
0.460179	-0.329554	18.4353
0.469079	-0.293774	24.2897
0.490448	-0.250146	20.0883
0.509784	-0.214929	19.1033
0.52989	-0.18244	27.0479
0.549323	-0.131956	32.2815
0.553673	-0.0675396	20.2674
0.546025	-0.027733	21.9471
0.540085	0.0157574	23.1027
0.535344	0.0617188	20.9503
0.545707	0.102318	8.27032
0.560713	0.109276	9.03955
0.575123	0.120193	8.78851
0.590552	0.128615	7.11216
0.604649	0.130512	4.17114
0.606871	0.122471	3.60638
0.608839	0.115532	4.11499
0.611052	0.107605	1.13743
0.609086	0.10646	4.32597
0.603709	0.113239	4.60907
0.598645	0.120941	4.4007
0.593096	0.127772	5.81333
0.590227	0.13904	4.50761
0.593311	0.147511	3.47712
0.597684	0.152918	4.07819
0.601802	0.159959	2.73432
0.605953	0.163519	1.93696
0.606588	0.159697	3.51792
0.605289	0.152782	2.68499
0.604583	0.147459	4.45925
0.603039	0.138675	5.01896
0.601347	0.128781	2.97107
0.600298	0.122932	3.22773
0.599219	0.116567	3.38374
0.59799	0.109912	2.32293
0.597278	0.105321	0.215615
0.597376	0.105741	0.168362
0.597364	0.105405	0.118524
0.597167	0.105536	1.44884
0.594416	0.106448	1.75313
0.591072	0.107501	1.61533
0.588005	0.108518	1.77125
0.584622	0.109567	2.58465
0.587427	0.113909	4.36321
0.594923	0.118376	4.20592
0.602117	0.122736	4.21219
0.609648	0.126513	5.29724
0.615722	0.135193	4.51854
0.615389	0.144224	3.51528
0.612486	0.150627	4.28735
0.611436	0.159137	3.32181
0.605229	0.161505	6.75172
0.59548	0.152161	7.20515
0.587418	0.140217	7.03627
0.578725	0.12915	7.49629
0.570729	0.116468	3.33669
0.569222	0.109967	1.98232
0.573089	0.11084	1.31916
0.575634	0.110143	2.34211
0.580132	0.111449	4.13109
0.586524	0.116684	3.49304
0.590768	0.122233	3.37918
0.595033	0.127475	3.35493
0.599307	0.132648	1.47695
0.601868	0.131175	3.28412
0.600625	0.124725	3.21276
0.599748	0.11836	3.15074
0.598643	0.112156	5.97277
0.601702	0.100609	4.91147
0.607245	0.0924994	4.32506
0.612135	0.0853638	4.57026
0.617843	0.0782248	5.30881
0.618239	0.0676145	5.01202
0.611678	0.0600358	4.49683
0.603832	0.0556395	4.49295
0.597199	0.0495777	5.29111
0.586746	0.0479273	4.88661
0.578707	0.0534852	4.62923
0.57396	0.0614341	4.05264
0.56901	0.0678522	6.40333
0.561972	0.0785513	7.57365
0.55366	0.0912144	4.46661
0.548906	0.098778	5.17205
0.543491	0.107591	4.6212
0.537838	0.114903	2.40906
0.533031	0.114568	3.49206
0.532426	0.10761	2.93019
0.531061	0.101911	3.79533
0.530626	0.0943326	9.50228
0.53635	0.0762107	8.39532
0.543832	0.061179	8.03507
0.550809	0.0467023	8.29935
0.558332	0.0319065	6.51074
0.560281	0.0190317	3.01119
0.554265	0.0187606	3.02734
0.548344	0.0200283	3.36307
0.541689	0.0210015	1.05539
0.539639	0.0215039	2.54986
0.544648	0.0205453	3.49133
0.551542	0.0194359	2.58297
0.556646	0.0186428	6.17465
0.568844	0.016711	7.5439
0.583682	0.01398	5.23568
0.594002	0.0122037	6.46386
0.606707	0.00981539	3.64855
0.613878	0.00846461	4.65107
0.604807	0.0105241	7.9905
0.589135	0.013654	6.92047
0.575688	0.0169334	8.65717
0.558561	0.0194741	8.65541
0.541479	0.0166699	4.17361
0.534965	0.0114512	4.60716
0.527086	0.00667222	4.6215
0.520059	0.000668363	5.65278
0.518616	-0.0105448	4.83891
0.524243	-0.018419	4.50704
0.529236	-0.0259233	4.80264
0.53491	-0.0336742	3.10762
0.534631	-0.0398832	3.0995
0.528447	-0.0394408	3.29405
0.521959	-0.0383019	3.19602
0.51563	-0.0374063	3.33077
0.509049	-0.03637	0.580414
0.50793	-0.0360616	0.0623731
0.507971	-0.0361795	0.30501
0.508497	-0.0358709	2.00447
0.504821	-0.0374711	4.18636
0.497091	-0.0406886	4.07683
0.489629	-0.0439734	3.67433
0.482816	-0.0467289	5.47601
0.472894	-0.0513659	5.90512
0.462668	-0.0572734	3.41357
0.45707	-0.061182	3.82752
0.450738	-0.0654837	4.23088
0.44363	-0.0700744	4.11516
0.435971	-0.0730876	1.33031
0.433319	-0.0728775	1.86133
0.429602	-0.0730957	1.05428
0.427494	-0.073073	4.5786
0.43648	-0.0748335	6.59427
0.449525	-0.0767726	6.21018
0.461757	-0.07893	6.59377
0.474797	-0.0808941	5.46736
0.480363	-0.0903066	6.00183
0.473765	-0.100335	5.92325
0.466235	-0.10948	5.90157
0.459167	-0.118933	6.31752
0.449804	-0.127416	2.43633
0.445026	-0.128375	1.5662
0.442413	-0.126647	1.80359
0.43882	-0.12633	1.86363
0.437186	-0.12298	2.44234
0.439264	-0.118559	2.72379
0.442561	-0.114223	2.36124
0.445573	-0.110585	3.61096
0.448371	-0.103927	4.33579
0.447664	-0.0952848	3.10647
0.445609	-0.0894213	3.37064
0.443314	-0.0830828	3.15685
0.442413	-0.0768337	2.93193
0.44734	-0.0736535	3.24514
0.453687	-0.0750071	3.07984
0.459798	-0.0757804	3.3217
0.466338	-0.0769507	2.51293
0.471291	-0.0778026	0.0720597
0.471156	-0.0778534	0.128134
0.471297	-0.0780673	0.0589178
0.471233	-0.0779689	6.45031
0.483815	-0.0808146	8.59874
0.50082	-0.0833811	7.6292
0.515585	-0.0872301	8.77395
0.533075	-0.0886603	7.59271
0.53136	-0.103749	15.0801
0.506369	-0.120633	16.0693
0.480222	-0.139321	14.7058
0.453505	-0.151619	24.1408
0.431797	-0.194745	28.6279
0.435221	-0.251898	24.8744
0.448522	-0.299836	23.988
0.458847	-0.346688	31.0294
0.47194	-0.40735	25.6307
0.477071	-0.458354	10.4451
0.476594	-0.479239	13.2842
0.476236	-0.505805	13.6183
0.478588	-0.53294	14.423
0.491451	-0.558758	6.99465
0.503936	-0.565069	7.88771
0.516654	-0.574403	7.46693
0.52905	-0.582732	5.88893
0.53042	-0.59443	5.52239
0.520541	-0.599369	5.36611
0.511258	-0.604754	5.58745
0.501436	-0.610085	7.12317
0.487717	-0.613923	3.61376
0.480494	-0.613666	3.0982
0.474558	-0.611887	3.12658
0.468307	-0.61202	7.64404
0.462276	-0.597972	9.98685
0.460992	-0.57804	9.33833
0.461298	-0.559365	9.02866
0.460974	-0.541311	11.4068
0.461136	-0.518498	6.56943
0.460659	-0.505368	2.30982
0.461198	-0.50078	3.78751
0.460374	-0.49325	2.90855
0.464804	-0.489479	7.14256
0.478371	-0.493951	7.09128
0.49024	-0.501714	7.6669
0.50372	-0.509023	5.30684
0.512332	-0.515226	7.27172
0.49831	-0.511368	12.1826
0.47568	-0.502338	11.4952
0.45415	-0.494275	11.8597
0.432297	-0.485052	5.33443
0.429559	-0.474741	8.27462
0.445661	-0.47092	7.82312
0.460758	-0.46681	8.36223
0.477005	-0.462841	9.50927
0.493754	-0.453831	4.12529
0.498321	-0.44696	3.56986
0.501285	-0.440464	3.42351
0.504566	-0.434455	5.05021
0.507504	-0.424791	3.39459
0.50822	-0.41804	2.29636
0.507672	-0.41348	2.80885
0.50823	-0.40789	2.32706
0.504837	-0.404704	3.53278
0.498251	-0.407261	3.77927
0.49215	-0.411724	3.65634
0.485965	-0.415626	3.98017
0.479372	-0.420086	1.86502
0.476287	-0.422182	0.347183
0.476822	-0.421739	0.360309
0.476292	-0.422228	0.751
0.47712	-0.420975	3.0072
0.480241	-0.415834	3.12182
0.483422	-0.410461	2.96814
0.486629	-0.405466	3.3794
0.489349	-0.399278	5.71785
0.486051	-0.388328	4.89085
0.479565	-0.381006	4.7078
0.473392	-0.373896	4.87997
0.466967	-0.36655	4.46752
0.458811	-0.370198	6.57963
0.454985	-0.382788	6.26951
0.452196	-0.395013	6.50957
0.44881	-0.407584	6.14007
0.44802	-0.419839	1.76452
0.450556	-0.422293	1.77849
0.454019	-0.421481	1.31574
0.456505	-0.422342	3.68362
0.463196	-0.419259	4.61333
0.470815	-0.414055	4.0451
0.476722	-0.408526	3.96132
0.483198	-0.403963	4.8516
0.488672	-0.395951	4.44606
0.488133	-0.387076	3.34373
0.484761	-0.3813	3.45606
0.481406	-0.375257	3.74133
0.480086	-0.367892	5.79536
0.487968	-0.359393	5.16466
0.497597	-0.355656	5.38079
0.507167	-0.350734	4.67399
0.516135	-0.348096	5.75965
0.514474	-0.359495	9.50653
0.504502	-0.375683	8.98067
0.495264	-0.391087	9.51284
0.485357	-0.407329	8.11024
0.476904	-0.421173	0.550134
0.47639	-0.422146	0.289329
0.476564	-0.421594	0.392583
0.476407	-0.422363	3.94591
0.47641	-0.414472	6.03196
0.476322	-0.402408	5.4558
0.476429	-0.391497	5.92614
0.47626	-0.379646	4.37496
0.477984	-0.371068	2.28187
0.481652	-0.373784	3.77228
0.484505	-0.380768	3.22614
0.488166	-0.386081	4.4054
0.489057	-0.394847	4.8842
0.48405	-0.403234	4.02832
0.477446	-0.40785	4.0737
0.471655	-0.41358	4.29763
0.464048	-0.417582	3.83403
0.456927	-0.414738	3.6522
0.454125	-0.407992	3.2638
0.45084	-0.402352	4.12471
0.447303	-0.394899	6.48915
0.441918	-0.38309	3.97092
0.43884	-0.375769	3.97243
0.435659	-0.368489	4.06249
0.432423	-0.361036	2.86096
0.432302	-0.355316	1.53349
0.435261	-0.356123	1.77453
0.438634	-0.357229	1.48876
0.441423	-0.358269	3.96361
0.449148	-0.360051	3.59
0.456212	-0.361335	3.14158
0.462411	-0.362363	2.96137
0.468228	-0.363474	4.95253
0.478015	-0.365001	4.50121
0.486827	-0.366841	2.62855
0.492039	-0.367527	3.76852
0.499325	-0.369456	1.37874
0.501021	-0.367281	6.72242
0.490462	-0.358957	7.54623
0.478039	-0.350387	7.65942
0.465079	-0.34222	6.85405
0.455608	-0.33231	6.04174
0.464056	-0.32367	8.37045
0.480614	-0.321205	7.82285
0.495795	-0.317421	8.23998
0.51219	-0.315744	6.12956
0.52093	-0.324341	6.2558
0.517254	-0.3363	5.85032
0.514453	-0.34766	6.26113
0.510863	-0.359657	7.72267
0.505503	-0.374143	3.46492
0.501913	-0.38007	2.84913
0.498999	-0.384967	3.19592
0.495453	-0.390285	2.87581
0.496715	-0.395896	3.44308
0.503218	-0.398161	2.95751
0.509131	-0.398318	3.7713
0.51635	-0.400505	3.27287
0.515931	-0.393972	9.17694
0.50435	-0.379734	9.09301
0.491796	-0.366576	9.34838
0.479271	-0.352694	8.45664
0.467142	-0.340907	1.20825
0.464736	-0.34114	4.36269
0.469103	-0.348694	2.78574
0.471007	-0.35393	5.40041
0.476983	-0.362926	7.98713
0.488308	-0.374193	5.77434
0.497601	-0.38105	6.01542
0.506893	-0.388692	5.98378
0.517163	-0.394835	5.86313
0.527511	-0.389318	6.14568
0.530418	-0.377375	5.78074
0.533742	-0.366302	6.12642
0.536618	-0.354392	6.07299
0.531323	-0.34346	4.93563
0.521569	-0.341942	4.69267
0.512235	-0.340962	4.76958
0.502786	-0.33966	4.81529
0.493487	-0.342167	2.92763
0.492323	-0.347905	2.30415
0.4923	-0.352513	3.21514
0.492746	-0.358928	2.1186
0.488918	-0.357111	6.56646
0.482514	-0.345646	7.38343
0.475777	-0.332505	6.22747
0.470702	-0.321131	10.4549
0.458619	-0.304066	10.5699
0.442797	-0.290046	7.28952
0.430428	-0.28233	7.08286
0.41857	-0.27458	10.4245
0.401699	-0.26233	14.8716
0.378853	-0.243285	9.27235
0.365748	-0.230164	10.3235
0.350122	-0.216668	9.94425
0.337981	-0.200915	12.6556
0.347821	-0.177595	13.1862
0.370731	-0.164533	12.5619
0.391861	-0.15094	13.383
0.414991	-0.137471	12.5378
0.43938	-0.131644	5.19781
0.446971	-0.138747	4.59839
0.452834	-0.145832	5.04758
0.459761	-0.153177	3.23138
0.456674	-0.158855	6.24014
0.444265	-0.157521	6.3194
0.431786	-0.155518	6.52766
0.418964	-0.153058	5.59604
0.407825	-0.154142	2.33709
0.407554	-0.158808	3.52342
0.411672	-0.164526	2.34748
0.413963	-0.168625	6.09867
0.419809	-0.17933	8.49554
0.426618	-0.194897	6.39791
0.431581	-0.206691	7.05549
0.436819	-0.219794	6.49225
0.442204	-0.231609	2.04673
0.445448	-0.234105	3.18782
0.444806	-0.227762	2.11306
0.445528	-0.223598	3.96257
0.443872	-0.215848	10.1277
0.432967	-0.198778	9.03117
0.421246	-0.185036	8.81712
0.40988	-0.171553	9.20428
0.397872	-0.1576	6.54565
0.390549	-0.146749	1.3403
0.393081	-0.147627	1.79718
0.396519	-0.148678	1.43469
0.399222	-0.149639	6.33376
0.411657	-0.152056	7.01686
0.425466	-0.154559	6.25434
0.437852	-0.156306	6.41751
0.450413	-0.158945	6.467
0.463317	-0.158074	2.91928
0.466738	-0.153342	2.80443
0.465925	-0.147793	2.33844
0.466439	-0.143144	4.11326
0.466207	-0.134921	4.5585
0.466455	-0.125807	2.81345
0.466376	-0.120181	3.37823
0.466407	-0.113424	2.38225
0.466244	-0.108663	1.35574
0.466408	-0.111369	3.37349
0.466156	-0.118112	2.99467
0.466467	-0.124093	3.31602
0.465154	-0.130594	4.79598
0.45591	-0.133156	4.92553
0.446314	-0.130932	4.74271
0.436996	-0.129157	4.98928
0.427308	-0.126766	4.15964
0.421886	-0.120456	3.30295
0.425134	-0.114704	3.023
0.428255	-0.109526	3.29706
0.431576	-0.103829	0.662393
0.432238	-0.102682	2.82265
0.429215	-0.107449	3.3217
0.42587	-0.113189	2.9306
0.422606	-0.118057	4.54221
0.419516	-0.1266	3.5207
0.418564	-0.133577	2.32856
0.419258	-0.138182	2.72065
0.418451	-0.143563	2.89374
0.422673	-0.147522	5.01848
0.432661	-0.146536	4.89585
0.44182	-0.143072	4.90978
0.451256	-0.140356	4.96872
0.460503	-0.136717	1.76242
0.462635	-0.133909	1.91037
0.458911	-0.133056	1.57961
0.456137	-0.131542	1.32159
0.4535	-0.131367	3.29654
0.457469	-0.136631	4.49608
0.463803	-0.143014	4.37622
0.470002	-0.149193	4.35536
0.475729	-0.155756	4.56923
0.467263	-0.159195	8.13001
0.451114	-0.157297	7.74048
0.43579	-0.155099	8.11469
0.41966	-0.153301	6.9587
0.407088	-0.147331	2.86523
0.408338	-0.141738	3.26034
0.41219	-0.136477	2.72839
0.414581	-0.131572	5.29884
0.421691	-0.123714	4.80733
0.429282	-0.117813	3.41044
0.435077	-0.114215	4.15362
0.441935	-0.109526	2.29014
0.445796	-0.107063	2.40877
0.44172	-0.109631	3.95032
0.435177	-0.11406	3.63366
0.429037	-0.117947	3.81022
0.423	-0.122598	1.15497
0.422864	-0.124904	1.77981
0.426415	-0.124649	1.42894
0.429266	-0.124835	1.72129
0.432709	-0.124857	1.0649
0.434838	-0.124898	0.0767425
0.434686	-0.124912	0.0490466
0.434733	-0.124998	0.127093
0.434562	-0.125186	2.64267
0.431732	-0.12965	3.02761
0.428685	-0.134882	2.97148
0.425463	-0.139876	2.97542
0.42255	-0.145065	4.43752
0.4147	-0.149206	3.48152
0.407749	-0.148795	3.20881
0.401407	-0.147817	3.16005
0.395154	-0.146895	4.21291
0.38687	-0.145358	2.59212
0.381906	-0.143863	1.19329
0.379625	-0.143159	1.9946
0.376071	-0.141348	1.15189
0.375821	-0.143639	4.49961
0.381194	-0.150858	4.82228
0.38735	-0.158282	4.67284
0.393678	-0.16516	5.13081
0.398518	-0.174208	4.485
0.395501	-0.182655	3.58374
0.389181	-0.186036	3.747
0.383215	-0.190571	3.38337
0.377507	-0.194205	0.954843
0.379201	-0.193324	3.90684
0.38565	-0.188913	3.49981
0.391449	-0.184992	3.73338
0.397723	-0.180944	1.29331
0.40005	-0.182075	3.07417
0.396989	-0.187407	3.00815
0.393663	-0.192421	3.16093
0.390724	-0.198018	5.1172
0.380514	-0.197319	6.25507
0.370219	-0.190211	5.80168
0.361264	-0.182832	6.02165
0.351736	-0.175466	5.33609
0.344261	-0.167849	1.15058
0.345517	-0.165922	1.85635
0.349161	-0.166633	1.54961
0.352189	-0.165971	1.73773
0.354282	-0.168745	2.95578
0.351763	-0.174093	3.12562
0.34882	-0.179608	2.88221
0.344999	-0.183925	4.06062
0.345059	-0.192046	7.7156
0.355368	-0.203528	7.00174
0.366801	-0.211615	7.0347
0.378174	-0.219897	7.31429
0.389293	-0.229403	5.15667
0.391226	-0.239533	3.8257
0.384472	-0.24313	3.62877
0.378706	-0.247537	3.5056
0.372657	-0.251082	2.94692
0.374048	-0.245355	6.50535
0.381406	-0.234624	6.1718
0.388377	-0.224437	6.5289
0.395877	-0.213748	5.25395
0.395437	-0.20325	4.71312
0.386331	-0.20081	4.55673
0.377225	-0.200453	4.95339
0.367459	-0.198787	2.9542
0.362966	-0.202624	5.04567
0.369795	-0.210054	5.54496
0.377988	-0.217527	5.52395
0.386788	-0.224207	5.34782
0.39125	-0.233928	4.87001
0.384516	-0.240965	5.14067
0.374821	-0.244387	4.93266
0.365989	-0.248783	5.56438
0.355792	-0.25324	2.77133
0.35078	-0.255607	0.3598
0.351481	-0.255444	0.220318
0.351044	-0.255501	0.457215
0.351269	-0.256387	3.07863
0.351143	-0.262543	3.01351
0.351321	-0.268568	3.1287
0.351144	-0.274823	2.92681
0.351418	-0.28067	3.11891
0.355112	-0.275643	6.19643
0.359466	-0.26404	5.9192
0.36347	-0.2529	6.22407
0.367899	-0.241266	5.81519
0.367109	-0.229663	3.40537
0.360725	-0.22729	3.01089
0.354784	-0.226307	3.49529
0.347908	-0.225045	1.0802
0.345806	-0.224546	2.45692
0.350609	-0.225585	3.69747
0.357966	-0.226331	2.42061
0.362415	-0.228241	8.01823
0.378174	-0.225269	11.9944
0.400669	-0.216937	9.8634
0.418433	-0.208358	10.3574
0.43767	-0.200676	10.475
0.455442	-0.189582	5.71116
0.459134	-0.178772	4.95471
0.450981	-0.173139	3.92516
0.446053	-0.167029	5.87354
0.437212	-0.159294	8.94421
0.423684	-0.147589	5.76444
0.414504	-0.140615	6.09224
0.404904	-0.133111	5.83475
0.396131	-0.125416	5.48389
0.402489	-0.116479	8.31134
0.418823	-0.113397	7.82737
0.434128	-0.110105	8.32292
0.450493	-0.107058	5.55917
0.458462	-0.0993055	5.01085
0.451267	-0.092329	5.23086
0.44257	-0.0865146	5.28641
0.434279	-0.0799547	4.87567
0.424909	-0.0772539	2.44442
0.422008	-0.0811888	2.87158
0.421433	-0.0869031	2.19518
0.420224	-0.0911237	4.01214
0.419499	-0.0991152	3.57819
0.418869	-0.106244	2.51901
0.419412	-0.111252	2.48714
0.418579	-0.116156	4.31385
0.421555	-0.124255	7.30484
0.431428	-0.135023	5.68706
0.440674	-0.141648	6.16145
0.450264	-0.149387	5.39037
0.459171	-0.15546	1.17324
0.459479	-0.153133	5.25142
0.452672	-0.145136	4.54531
0.446635	-0.138339	5.14519
0.44004	-0.13044	4.92275
0.437767	-0.12086	2.70702
0.440985	-0.116507	2.49294
0.443897	-0.11246	2.77465
0.447341	-0.108108	1.06863
0.44534	-0.107357	3.70413
0.439073	-0.111308	3.77549
0.432792	-0.1155	3.75747
0.42653	-0.119654	3.85561
0.420126	-0.123949	0.894296
0.418683	-0.125006	0.176556
0.419002	-0.124855	0.135808
0.418788	-0.125023	0.0963197
0.418918	-0.12488	0.0689825
0.418828	-0.124985	0.0435761
0.418884	-0.124918	0.0591145
0.418782	-0.124978	0.0893315
0.418896	-0.124841	0.0559759
0.418819	-0.124921	0.195441
0.418996	-0.124573	0.0390388
0.418999	-0.124651	0.621227
0.419691	-0.123619	2.9758
0.422787	-0.118536	3.04724
0.425971	-0.11334	2.92087
0.429014	-0.108353	3.0294
0.431963	-0.10306	2.11441
0.431544	-0.0988521	1.61804
0.428309	-0.0987603	1.56446
0.425181	-0.0987022	1.56563
0.422052	-0.0985686	3.18145
0.41661	-0.101865	2.77185
0.413112	-0.106166	2.55129
0.410156	-0.110325	2.70654
0.40678	-0.114557	2.51672
0.40561	-0.119452	1.75587
0.408528	-0.121406	1.48636
0.411409	-0.122139	2.02118
0.415281	-0.123299	0.584464
0.414113	-0.123289	4.61649
0.405089	-0.121334	4.68312
0.3959	-0.119521	4.92738
0.38634	-0.117127	3.98528
0.37838	-0.117528	3.47955
0.380087	-0.124275	4.95066
0.386852	-0.131505	4.71225
0.392767	-0.138842	4.46417
0.399008	-0.145227	0.859864
0.399761	-0.143681	3.77771
0.396365	-0.136932	3.34321
0.393315	-0.130981	3.55806
0.39041	-0.124485	2.57698
0.393675	-0.120498	3.30942
0.400175	-0.121747	3.14463
0.406419	-0.122498	3.32486
0.412965	-0.123669	4.61102
0.412073	-0.11449	7.70809
0.403648	-0.101579	7.35889
0.395574	-0.0892739	7.73249
0.386542	-0.0767204	5.62677
0.384275	-0.0656975	4.24661
0.392766	-0.065505	4.81476
0.402044	-0.0680824	5.02829
0.411931	-0.0699232	2.70635
0.417162	-0.0713154	3.64699
0.410057	-0.0696631	4.86626
0.400543	-0.0676118	4.9512
0.390888	-0.0654146	3.5032
0.384035	-0.0639537	2.74242
0.389437	-0.0649028	5.14078
0.399474	-0.0671329	4.55431
0.40844	-0.0687379	5.24165
0.418384	-0.0720566	4.18373
0.423315	-0.078817	2.6935
0.42163	-0.0839337	2.70181
0.420996	-0.0893	2.82534
0.419046	-0.0946037	4.38033
0.410583	-0.0968674	4.39969
0.402075	-0.0946209	4.23429
0.393834	-0.0926743	4.41255
0.3853	-0.0904256	5.13225
0.375204	-0.0885727	1.96845
0.371267	-0.0885101	1.34207
0.368585	-0.0884192	1.76786
0.36506	-0.0886944	1.55402
0.36631	-0.0858488	3.73476
0.372257	-0.0813293	3.75891
0.378529	-0.0771843	3.65102
0.384526	-0.0730179	3.86229
0.390992	-0.0687922	1.17169
0.392842	-0.0673535	0.347706
0.392448	-0.0679267	0.270185
0.392445	-0.0673864	1.11591
0.393383	-0.0694114	3.21396
0.396777	-0.0748699	2.98654
0.399775	-0.0800361	3.03133
0.403123	-0.0850905	3.04428
0.405818	-0.09055	1.73607
0.404732	-0.0938478	1.60171
0.401578	-0.0932875	1.53872
0.398504	-0.0934404	1.41459
0.395722	-0.0929289	2.50318
0.39904	-0.0891806	3.82013
0.405444	-0.0850128	3.6525
0.411516	-0.0809516	3.83126
0.417917	-0.0767402	2.87865
0.415987	-0.071316	4.9141
0.406476	-0.0688414	4.6384
0.397418	-0.0668361	5.08341
0.387477	-0.0647034	2.55448
0.382521	-0.0634638	2.29067
0.387048	-0.0641653	3.5466
0.394036	-0.065383	2.67122
0.399324	-0.0661451	5.91235
0.41094	-0.0683581	6.25745
0.423184	-0.0709491	4.49098
0.431985	-0.0727401	5.15647
0.442054	-0.0749689	3.87937
0.44964	-0.0766009	0.908165
0.447823	-0.0765827	3.66139
0.440645	-0.0751358	2.81352
0.435044	-0.0745977	4.07357
0.427306	-0.0720491	4.92485
0.420079	-0.0653563	3.38807
0.417248	-0.0591997	3.47788
0.414001	-0.0530485	3.62308
0.410748	-0.0465736	2.80773
0.408236	-0.041551	0.138098
0.408512	-0.0415722	0.0872914
0.408365	-0.0414771	0.0678326
0.40839	-0.0416106	1.31047
0.410909	-0.0423327	1.79097
0.414283	-0.0435366	1.52508
0.417238	-0.0442922	1.84746
0.420694	-0.0455976	2.09452
0.420388	-0.0414198	4.74515
0.415255	-0.033437	4.3526
0.410229	-0.0263296	5.00315
0.404445	-0.0181639	1.9291
0.403452	-0.0144357	4.57964
0.410711	-0.0200222	5.85226
0.419075	-0.0282101	5.49443
0.427706	-0.0350115	5.97882
0.434383	-0.0449312	4.17723
0.431466	-0.05276	3.86307
0.424726	-0.0565372	3.61985
0.418649	-0.0604718	4.03787
0.412944	-0.0661879	4.5456
0.414493	-0.0751462	4.06498
0.420162	-0.0809737	4.03546
0.42546	-0.0870627	4.22071
0.430359	-0.0939371	4.55022
0.428389	-0.102822	3.94816
0.421754	-0.107103	3.75995
0.415578	-0.111394	3.90816
0.408984	-0.115591	3.62714
0.401746	-0.115113	2.96417
0.399126	-0.109795	2.75196
0.397475	-0.104544	2.93709
0.394932	-0.0992491	2.8121
0.398598	-0.0949835	4.27912
0.407155	-0.0950755	4.10749
0.415247	-0.0964947	4.37107
0.42397	-0.0970737	3.21056
0.429362	-0.10056	3.07513
0.425237	-0.105122	3.89523
0.418689	-0.109343	3.51544
0.412675	-0.112985	4.43184
0.407009	-0.119801	4.24819
0.407551	-0.12828	3.37226
0.410907	-0.13413	3.46443
0.414039	-0.14031	3.89381
0.415916	-0.147869	4.81809
0.411236	-0.156292	3.74605
0.40478	-0.160094	3.8079
0.398578	-0.164514	3.86338
0.392233	-0.168923	2.34674
0.390415	-0.17325	1.76288
0.393833	-0.174119	1.5869
0.396774	-0.175312	1.68436
0.400005	-0.176262	1.17115
0.397665	-0.176357	3.17344
0.391438	-0.175127	3.02639
0.385463	-0.17416	3.19642
0.379236	-0.172716	2.60234
0.375277	-0.176094	3.4463
0.377534	-0.182607	3.44696
0.380539	-0.188812	3.55876
0.38384	-0.195117	2.87956
0.383744	-0.200875	3.03758
0.377732	-0.201753	3.0275
0.371915	-0.200071	3.44238
0.365046	-0.199616	1.98524
0.362092	-0.196962	4.11724
0.368895	-0.192322	5.29448
0.378793	-0.188559	4.79138
0.387266	-0.184084	6.23385
0.399426	-0.181333	7.64394
0.413984	-0.186002	5.28169
0.421554	-0.193369	5.7743
0.430802	-0.200287	4.96166
0.43737	-0.207725	5.38191
0.426937	-0.210376	9.37071
0.408474	-0.207161	8.75062
0.391234	-0.204149	9.31267
0.372906	-0.200834	6.58776
0.360037	-0.198006	1.21641
0.362457	-0.197755	1.67295
0.365803	-0.197708	1.54817
0.368899	-0.19768	0.510167
0.369903	-0.197863	1.72732
0.366448	-0.197867	1.25508
0.363943	-0.198025	2.22254
0.359514	-0.197642	3.46551
0.36623	-0.199354	9.30219
0.384566	-0.202504	8.82303
0.401928	-0.205661	9.24295
0.42021	-0.208399	7.90674
0.435218	-0.213381	3.13666
0.433197	-0.219321	5.77892
0.422287	-0.223136	4.69369
0.41392	-0.227392	6.01512
0.402606	-0.231481	4.49438
0.393773	-0.233147	1.41697
0.391267	-0.231824	1.84499
0.387678	-0.230968	1.31574
0.385227	-0.230009	1.74056
0.388689	-0.23037	3.32803
0.395268	-0.231385	3.0929
0.401355	-0.232482	3.27577
0.407836	-0.233442	1.49398
0.410683	-0.234349	1.50852
0.407668	-0.234255	1.57724
0.404516	-0.23438	1.631
0.401266	-0.234098	2.49576
0.398196	-0.238034	2.76291
0.397649	-0.243533	2.57418
0.397995	-0.24867	2.58258
0.397697	-0.253826	3.07514
0.399768	-0.259618	2.09682
0.402972	-0.262323	1.64982
0.406225	-0.262878	1.5645
0.408772	-0.264695	2.93907
0.414556	-0.263649	4.70112
0.422672	-0.258901	3.86573
0.428353	-0.253656	4.3637
0.435412	-0.248525	3.72968
0.439748	-0.242455	3.6388
0.433958	-0.238045	4.97566
0.42404	-0.237241	4.64103
0.414849	-0.235944	4.94777
0.404997	-0.235017	2.10818
0.400846	-0.234273	1.73479
0.404314	-0.234377	1.52137
0.407353	-0.234219	1.71354
0.410769	-0.234492	4.83744
0.410893	-0.244166	6.17578
0.4079	-0.25615	5.77985
0.404599	-0.267228	6.17497
0.401571	-0.279201	4.29285
0.396021	-0.285752	2.9555
0.392349	-0.28112	3.81481
0.389134	-0.274201	2.96976
0.386555	-0.268851	6.67477
0.378725	-0.258038	6.9347
0.368607	-0.248553	5.05467
0.361094	-0.241788	5.98192
0.351817	-0.234234	46.5688
0.274892	-0.181726	43.2123
0.202964	-0.133813	43.2123

## Sheet: Fig1d
V1toward_avg	V1toward_se	V1away_avg	V1away_se
0.00298485	0.00759337	0.0034979	0.0121517
0.00266443	0.00819979	0.0040125	0.0132713
0.00315362	0.00887204	0.00553237	0.014483
0.00243596	0.00957568	0.00686817	0.0155696
0.00246771	0.0102549	0.0071433	0.0167548
0.00330237	0.0109625	0.00573256	0.0177943
0.00302817	0.0115879	0.0064683	0.0189742
0.0027842	0.0122243	0.00519672	0.0198956
0.00345386	0.0128812	0.00578504	0.0209843
0.00490342	0.0136336	0.00620449	0.022303
0.0049071	0.0136685	0.00441156	0.0221166
0.00699735	0.0138033	0.00685625	0.0223193
0.00804488	0.0139007	0.0085201	0.0224853
0.00916007	0.0140448	0.00837658	0.0225134
0.00809351	0.0139313	0.00876299	0.0225719
0.00838675	0.0138746	0.010756	0.0225518
0.0104733	0.0139441	0.0104769	0.0223739
0.0114772	0.014068	0.0100932	0.0220351
0.00939438	0.0138835	0.00998219	0.0222294
0.00762709	0.0138017	0.00709194	0.0220749
0.00691674	0.0139954	0.00788478	0.0222807
0.00744224	0.0140257	0.00704741	0.0221988
0.00723667	0.0140192	0.00347984	0.0219317
0.00838176	0.0140395	0.00488495	0.0219628
0.00814569	0.0140642	0.00261352	0.0217158
0.009084	0.0141109	0.00176993	0.0216064
0.0083951	0.0141735	0.00167347	0.0217254
0.00847231	0.0142505	0.00395406	0.0222461
0.00784422	0.0142653	0.00502001	0.0223448
0.00548032	0.0141031	0.00539268	0.0222169
0.00596827	0.0140788	0.0048709	0.0221718
0.00570045	0.014047	0.00346759	0.0221212
0.00430965	0.0140225	0.00210846	0.0220125
0.0055549	0.0141063	0.00058708	0.0218798
0.00552376	0.0141249	0.0025341	0.0218292
0.00661064	0.014174	5.90615e-05	0.0217351
0.00713492	0.0142778	-0.000668055	0.0216524
0.00557221	0.0141991	0.00152595	0.0217548
0.00640018	0.0141947	0.00176357	0.021678
0.00708712	0.0141619	0.00276415	0.0219009
0.00797777	0.013945	-4.59633e-05	0.0216725
0.00769589	0.0140464	0.00191121	0.0218656
0.00778692	0.0140263	0.00424646	0.0220187
0.00690101	0.0139274	0.000833642	0.0219031
0.00579499	0.0139097	0.00510943	0.0221362
0.00403528	0.013823	0.00788726	0.0223535
0.00362587	0.013754	0.00606851	0.022038
0.00401226	0.0137783	0.00727946	0.0217188
0.00425655	0.0138192	0.00424975	0.0216042
0.00452451	0.0139534	0.00219926	0.0214088
0.00472375	0.0140287	0.00264044	0.0214715
0.00384819	0.0140264	0.00266744	0.0215182
0.00326708	0.0139076	0.00524348	0.0216062
0.00153459	0.0137241	0.00588955	0.0216715
0.000501819	0.0136297	0.00511791	0.0217804
-0.00245672	0.0135547	0.00429977	0.0218637
-0.00311077	0.0134689	0.00638282	0.0221067
-0.00264171	0.0135485	0.00485189	0.022031
-0.00395212	0.0134386	0.00429864	0.0220857
-0.00578429	0.0134951	0.00437878	0.0221995
-0.00696254	0.0135423	0.00663404	0.0224595
-0.00691133	0.0134788	0.00605354	0.022661
-0.00845459	0.0134433	0.00573618	0.0227777
-0.00828667	0.0134245	0.00619384	0.0227905
-0.00700261	0.0134503	0.00309348	0.0226391
-0.00633771	0.0134788	0.00338759	0.0226337
-0.00479343	0.0135475	0.00438849	0.0227563
-0.00440559	0.0134495	0.000816752	0.0225559
-0.00519951	0.0134593	0.00115939	0.022457
-0.00386931	0.0134778	0.0028284	0.0227227
-0.00415195	0.0133948	0.00236705	0.0227566
-0.00435156	0.0133526	0.00121666	0.0227749
-0.00271166	0.0134526	-0.000737332	0.0225887
-0.0031017	0.0133524	-0.00142284	0.02254
-0.00246096	0.0134914	-0.00333857	0.022403
-0.00207829	0.0135007	-0.00214555	0.0223753
-0.00295979	0.0135439	-0.00395036	0.0222592
-0.00272797	0.0134245	-0.00610101	0.0222174
-0.00147393	0.0135961	-0.00483099	0.0222499
0.000737368	0.0136505	-0.00617227	0.022053
0.00151907	0.0137604	-0.00782761	0.0217494
0.00215437	0.0137513	-0.00863602	0.0214289
0.00224668	0.0137848	-0.00765173	0.0214765
0.00343639	0.0138788	-0.0075841	0.0215845
0.00253164	0.013826	-0.00789366	0.0217162
0.00108825	0.0138283	-0.0107637	0.0215081
-6.995e-05	0.0138346	-0.00985514	0.0214868
-0.00145985	0.0139046	-0.00786954	0.0217251
-0.00246223	0.0137973	-0.00734753	0.0217915
-0.00285119	0.0138716	-0.010513	0.0214057
-0.00340652	0.0138931	-0.0111052	0.0214458
-0.0044328	0.0137698	-0.0104056	0.0215848
-0.00651666	0.0137443	-0.0130588	0.0215834
-0.00709504	0.0137687	-0.0107886	0.0219456
-0.00692132	0.0137473	-0.0103561	0.022005
-0.00565337	0.0138269	-0.00907242	0.0222617
-0.00812988	0.0136735	-0.00987975	0.0221356
-0.00860388	0.0137521	-0.0101676	0.022179
-0.0103472	0.0135874	-0.0108964	0.022202
-0.0131165	0.0135457	-0.00965048	0.0221521
-0.014179	0.0135189	-0.00954696	0.0222493
-0.0154233	0.0135248	-0.0106724	0.0223525
-0.0147434	0.0135073	-0.0136865	0.0219906
-0.0176957	0.0133849	-0.01576	0.0217878
-0.0180077	0.0133727	-0.0166385	0.0215986
-0.0172994	0.0134007	-0.0146369	0.0218453
-0.0169388	0.0133768	-0.013529	0.0219889
-0.0174295	0.0133466	-0.0143987	0.021887
-0.0163306	0.013432	-0.016304	0.0217313
-0.0157894	0.0133365	-0.0142559	0.0220241
-0.0159722	0.0132884	-0.0153469	0.0219045
-0.0169917	0.0134205	-0.0188181	0.0215739
-0.0166401	0.0134936	-0.0195351	0.0214944
-0.0164378	0.0136696	-0.0219527	0.0211874
-0.0158643	0.0137661	-0.0255204	0.0210154
-0.0165535	0.0136586	-0.0269676	0.020865
-0.0154627	0.0137406	-0.026122	0.0209494
-0.0165196	0.013653	-0.0254966	0.02093
-0.0149156	0.0138127	-0.0251497	0.0209293
-0.0129641	0.0139268	-0.0259096	0.0209042
-0.0127986	0.0139386	-0.0247606	0.0212856
-0.0142146	0.0138584	-0.025104	0.0211752
-0.0152901	0.0138274	-0.0220244	0.0214711
-0.0139693	0.0139236	-0.0195765	0.0216871
-0.0131996	0.0139719	-0.0204271	0.0216521
-0.0151063	0.0138099	-0.0223598	0.0213745
-0.0161731	0.0137831	-0.0259986	0.0212581
-0.0162153	0.0139262	-0.0259008	0.0213685
-0.016138	0.0140239	-0.0252151	0.0215105
-0.0185267	0.0139669	-0.0266182	0.0212428
-0.0171305	0.0141372	-0.0266074	0.0210443
-0.01632	0.0140543	-0.0249269	0.0211342
-0.0167401	0.0139623	-0.0235053	0.0213204
-0.0173851	0.0138841	-0.0227513	0.0213948
-0.0179505	0.0138896	-0.0200027	0.0216177
-0.0172281	0.013969	-0.0204105	0.0216028
-0.0172149	0.0138841	-0.0201893	0.0218401
-0.0157683	0.0139844	-0.020901	0.0217715
-0.014741	0.0139566	-0.0227399	0.0216962
-0.0143321	0.0139154	-0.0217161	0.0217542
-0.0135102	0.0137994	-0.0221577	0.0215347
-0.0110747	0.0139504	-0.0191978	0.0215995
-0.00882012	0.0141684	-0.0199519	0.0216454
-0.00731315	0.0141543	-0.0186095	0.0218607
-0.00456404	0.0143208	-0.0161986	0.0219826
-0.000344498	0.0145595	-0.0164168	0.0220825
0.00179319	0.0145692	-0.0133261	0.0221711
0.00399214	0.0147027	-0.0105815	0.0221758
0.00547981	0.0148153	-0.00854159	0.0222467
0.00767586	0.0148401	-0.00390047	0.0229313
0.00908482	0.0147688	-0.00211039	0.0231572
0.0101075	0.0148194	0.00128933	0.0232493
0.0137378	0.014991	0.00239393	0.0232923
0.016921	0.0150877	0.00330292	0.0231732
0.0191661	0.015084	0.00591609	0.0234132
0.0189015	0.0150658	0.00885879	0.0235609
0.0212192	0.0151209	0.00757442	0.0232034
0.0228034	0.0151518	0.00932144	0.0232938
0.0248404	0.0152542	0.0113509	0.0232829
0.0261407	0.0152738	0.0150039	0.0237794
0.0272099	0.0154107	0.0145012	0.0236436
0.0289474	0.015446	0.0124499	0.0234842
0.0313434	0.0154822	0.0145388	0.0235092
0.0323755	0.0156064	0.0164829	0.0234408
0.0310245	0.0154966	0.0202124	0.0237248
0.0306917	0.0153773	0.0240401	0.0238302
0.0329451	0.0155451	0.0220127	0.0235669
0.0335166	0.0153973	0.0203718	0.0235742
0.0345211	0.0152037	0.0213751	0.0237859
0.0343208	0.0152086	0.0196296	0.0233223
0.0332878	0.0151664	0.023221	0.0234464
0.0360054	0.0153248	0.0249472	0.0235262
0.0360556	0.0153333	0.0249652	0.0234327
0.037398	0.015346	0.0271475	0.0238037
0.0378373	0.0153173	0.0297053	0.0236397
0.0414663	0.0155059	0.0303646	0.0235595
0.0428539	0.0155964	0.0335172	0.0237825
0.0431544	0.0155333	0.035497	0.0238935
0.0421143	0.0154307	0.0375735	0.024219
0.0426871	0.015483	0.0370087	0.0238992
0.0420534	0.0154894	0.0408766	0.0239687
0.0416586	0.0153847	0.0407166	0.0239687
0.0407605	0.015268	0.0405512	0.0238994
0.0405444	0.0151539	0.0380505	0.0237019
0.0421791	0.0151541	0.035326	0.0234857
0.0424974	0.0151927	0.0357352	0.0235333
0.0410547	0.0150429	0.03658	0.0235654
0.0416055	0.0149505	0.0378784	0.0236106
0.0408181	0.0149396	0.0369279	0.0237996
0.0438445	0.0150238	0.0413251	0.0239492
0.0442319	0.0150612	0.0385305	0.0237602
0.0451974	0.0150365	0.0377261	0.0237449
0.0445409	0.0148559	0.0397949	0.02386
0.0425221	0.014641	0.0391423	0.0237805
0.0419708	0.0146334	0.0379745	0.0237906
0.0415337	0.0145149	0.0377622	0.0237038
0.0406526	0.0145003	0.0402051	0.0238078
0.0411228	0.01459	0.041475	0.0239063
0.0414393	0.0146079	0.0405819	0.0236045
0.0412856	0.0144977	0.0388809	0.0233629
0.0422014	0.0144975	0.0377872	0.0234489
0.0409656	0.0145347	0.040615	0.0236834
0.0409655	0.0144814	0.0401164	0.0237395
0.0418003	0.0146075	0.0390818	0.0238424
0.0400648	0.0145395	0.041705	0.0240401
0.0388316	0.0145699	0.040678	0.0241157
0.039241	0.0145919	0.0426159	0.0243234
0.0399239	0.0146777	0.0405023	0.02424
0.0405768	0.0148029	0.0407135	0.0237169
0.0394945	0.0146841	0.0372068	0.0235649
0.0404353	0.0147516	0.0380583	0.0236345
0.0388083	0.0147056	0.0367021	0.0233843
0.0381537	0.0147409	0.0356012	0.0232516
0.039458	0.0148445	0.0357574	0.023056
0.0396617	0.0149049	0.036113	0.0230577
0.0376739	0.0148343	0.0335086	0.0229886
0.0364976	0.0147531	0.0319017	0.0231294
0.0368918	0.0148194	0.0305669	0.0230645
0.0370996	0.0148411	0.0286334	0.0230367
0.0361634	0.0148113	0.0292442	0.0233413
0.0348318	0.0146814	0.0290156	0.0232567
0.0355912	0.0147023	0.0273997	0.0232042
0.0357079	0.0147311	0.0285675	0.0230511
0.0345623	0.0147335	0.0309678	0.0230435
0.0353142	0.0147241	0.0287818	0.0228175
0.0356619	0.0146371	0.0274733	0.0226755
0.0359938	0.0147051	0.0273361	0.0227057
0.0347812	0.0146307	0.0296959	0.0229305
0.0338476	0.0144608	0.0282478	0.0229719
0.0340178	0.0146194	0.0281193	0.0230632
0.0322505	0.0144394	0.0282489	0.023198
0.0324025	0.0144235	0.0286194	0.0233205
0.0343385	0.0145856	0.028489	0.0233443
0.0337277	0.0145867	0.02605	0.0232194
0.0335941	0.014516	0.0256451	0.0231465
0.033567	0.0145648	0.0286373	0.023323
0.0338909	0.0145791	0.0258207	0.0229185
0.0313187	0.0143946	0.0244376	0.022769
0.0312244	0.0144191	0.0243661	0.0227552
0.0314281	0.0145012	0.0230582	0.0225576
0.030267	0.0144921	0.020112	0.0224729
0.0295104	0.0143561	0.0198444	0.0223622
0.0286338	0.0143904	0.0170218	0.0224618
0.029356	0.0144035	0.0143105	0.0223667
0.0281767	0.014403	0.0150675	0.0224477
0.0279206	0.0144271	0.0153104	0.0224016
0.0264836	0.0143362	0.0170584	0.0225114
0.0248494	0.0142507	0.0143093	0.022116
0.0238402	0.0142438	0.0184006	0.0223405
0.023538	0.0141991	0.0205194	0.0226533
0.0230598	0.01429	0.0198427	0.0227228
0.0220609	0.0142079	0.0199203	0.0227794
0.0184338	0.0139786	0.0189492	0.0228051
0.0171975	0.0138789	0.0216529	0.0229923
0.0151856	0.0138239	0.0208978	0.0230983
0.0147965	0.0137426	0.0171475	0.0228241
0.0139006	0.0136792	0.0201522	0.0231071
0.0144371	0.0137102	0.0201438	0.0229836
0.012662	0.0136431	0.0222334	0.0230799
0.0108296	0.013527	0.021329	0.0230759
0.0108537	0.0134864	0.0240468	0.023189
0.0118314	0.0136493	0.0233924	0.0230473
0.00949839	0.0135482	0.0242118	0.0229238
0.00845677	0.0134801	0.0248461	0.0230136
0.0108818	0.0135619	0.0225516	0.023026
0.00993701	0.0135403	0.0231412	0.0230917
0.0118501	0.0137891	0.0200066	0.0229866
0.0109634	0.0137334	0.0220397	0.0232851
0.0113772	0.013746	0.0200969	0.0233101
0.00955266	0.0136464	0.0197505	0.0231734
0.00903794	0.0136225	0.0192144	0.0229967
0.00855556	0.0136346	0.0173777	0.0227507
0.00942529	0.0136358	0.0190392	0.0226824
0.0105671	0.0138009	0.0173227	0.0225861
0.0110881	0.0138306	0.0167845	0.0225549
0.0108069	0.0137497	0.018425	0.0228891
0.0124935	0.0138979	0.017058	0.022707
0.0121726	0.0138981	0.0192694	0.0228712
0.0115499	0.0139135	0.0185772	0.0228523
0.0118463	0.0139253	0.0198378	0.0230464
0.012395	0.0140498	0.0177978	0.0230197
0.0115347	0.0140244	0.018523	0.023135
0.0126375	0.014059	0.0175745	0.023165
0.0116827	0.0140755	0.017758	0.0231078
0.00938887	0.0139595	0.0193568	0.0229557
0.0094064	0.0141333	0.0196982	0.0229397
0.00753951	0.0139527	0.0212144	0.0230491
0.00897917	0.0140339	0.0211814	0.0229776
0.00811713	0.0140858	0.0191212	0.022746
0.00908743	0.0141197	0.0171163	0.0224644
0.00965616	0.0141452	0.0156614	0.0223645
0.00912046	0.0141268	0.0187602	0.0226119
0.00913636	0.0141539	0.0191349	0.0227954
0.00708473	0.0139704	0.0178804	0.0227156
0.00676448	0.0138896	0.0167137	0.0226117
0.005752	0.0139061	0.0192885	0.0226077
0.00495676	0.0138387	0.0207234	0.0227673
0.00499501	0.0138067	0.0199206	0.0228759
0.00605412	0.0138501	0.0200269	0.0229302
0.00672651	0.0138883	0.021163	0.0228484
0.00672615	0.0138592	0.0235856	0.0229295
0.00540802	0.0138372	0.0242311	0.0230578
0.00547551	0.0138821	0.02414	0.023049
0.00561218	0.0138697	0.0253783	0.0232124
0.00479427	0.0139728	0.0267875	0.0235365
0.00433418	0.0138126	0.0276184	0.0235501
0.00394597	0.0137352	0.0286753	0.0235587
0.0032886	0.0136677	0.0263517	0.0233732
0.00265766	0.0135959	0.0295227	0.0237141
0.00194246	0.0136723	0.0299841	0.0238355
0.000728222	0.0135657	0.0325321	0.0240843
0.000443974	0.0137638	0.0310507	0.0239811
-0.000137082	0.013774	0.0295002	0.0238481
-0.000436004	0.0138761	0.0312756	0.0239505
-0.000737212	0.0139645	0.0311207	0.0240368
0.000121043	0.0140353	0.028503	0.0238617
-0.000589469	0.0140456	0.0284732	0.0237463
-0.00150488	0.0140216	0.0286719	0.0237305
-0.00255338	0.0138992	0.0286671	0.0235987
-0.0028867	0.0139055	0.0284015	0.02362
-0.00414887	0.0138726	0.0244979	0.0234743
-0.00456424	0.0137857	0.0225944	0.023252
-0.0051724	0.0137664	0.022016	0.0232776
-0.00423169	0.013799	0.021209	0.0231045
-0.00343584	0.0137932	0.0195917	0.022859
-0.00324994	0.0137618	0.0171759	0.0228067
-0.00477913	0.0137534	0.0132685	0.0225375
-0.00464028	0.0138938	0.0131691	0.0227968
-0.00358458	0.0139147	0.0120492	0.0225027
-0.00397193	0.0138226	0.0100148	0.022234
-0.00188343	0.0140918	0.0076267	0.0219437
-0.00260124	0.013928	0.00738426	0.0221097
-0.00325164	0.0139424	0.0069984	0.0220325
-0.00255888	0.0139426	0.00718204	0.0222925
-0.00372688	0.0138246	0.0078022	0.0222253
-0.0041776	0.0137657	0.00844565	0.0221383
-0.00384222	0.0137614	0.00512106	0.0221403
-0.002785	0.0138698	0.00419444	0.0221103
-0.0027564	0.0139385	0.00153771	0.0219962
-0.00319609	0.0139785	-0.000713153	0.0217305
-0.00216647	0.0140374	-0.000389844	0.0216442
-0.00119646	0.0140583	0.00046277	0.0217355
-0.00160032	0.0139751	0.00248086	0.0217611
-0.00324065	0.0138749	0.00264807	0.0218195
-0.00378722	0.0138481	0.000641477	0.0218153
-0.00425359	0.0138993	0.00284193	0.0219818
-0.00100354	0.0140305	0.00457912	0.021981
-0.00171839	0.0139468	0.00556257	0.0217245
-0.00183202	0.0139446	0.00435756	0.0216953
-0.00120191	0.0139357	0.00704513	0.0218755
-0.00266246	0.0137454	0.00764487	0.0218775
-0.00192447	0.0137037	0.00610742	0.0218352
-0.00187887	0.0137122	0.00513155	0.0217731
-0.00188835	0.0137725	0.00372699	0.0215389
-0.00138278	0.0138392	0.0032363	0.0214126
0.000190046	0.0139211	0.0029788	0.0215107
0.000194602	0.0139562	0.0048183	0.0214768
-0.00103276	0.0139684	0.0051996	0.0215493
-0.0010213	0.0139521	0.00613904	0.0216289
-0.00171113	0.0138579	0.00824014	0.0224228
-0.00192855	0.0138794	0.0111047	0.0227831
-0.00145442	0.0139699	0.0138951	0.0228327
-0.00185512	0.0140087	0.0133077	0.0228204
-0.0019697	0.0139388	0.0129002	0.0227633
-0.00181758	0.0139753	0.0161903	0.0230329
-0.00181772	0.0138907	0.0161244	0.0229676
-0.00489008	0.0137989	0.0161052	0.023064
-0.00441722	0.0139046	0.016343	0.0231011
-0.00483631	0.0138943	0.0154569	0.0231227
-0.00661462	0.0139316	0.0135289	0.0231545
-0.00680707	0.0139033	0.0131359	0.0232477
-0.00684558	0.0139596	0.015736	0.0232325
-0.00491989	0.014056	0.0192627	0.0236383
-0.00464958	0.0140643	0.0204035	0.023694
-0.00445327	0.014055	0.0199473	0.0237745
-0.00621312	0.0140205	0.0190699	0.023726
-0.00726848	0.0139531	0.0180844	0.0237218
-0.00729596	0.0138403	0.0176401	0.0236837
-0.00742942	0.0138009	0.0176806	0.0239937
-0.00547821	0.0140586	0.0166936	0.0233602
-0.0055247	0.0139211	0.017215	0.0230599
-0.0051316	0.014006	0.0132043	0.0230176
-0.0039168	0.0141603	0.0143504	0.0230567
-0.00430975	0.0141635	0.0139343	0.0230506
-0.00458336	0.0141057	0.0127375	0.0228177
-0.00463836	0.0140771	0.0124473	0.0231972
-0.00246187	0.014121	0.0137031	0.0233005
-0.00164248	0.013965	0.0154128	0.0234933
-0.000359201	0.0140431	0.0170976	0.0235811
-0.000244635	0.0139523	0.0163546	0.0234557
6.59968e-05	0.0133026	0.0171357	0.0223817
0.000277341	0.0125726	0.0148197	0.0211674
-0.000926972	0.0117967	0.0125341	0.0198342
-0.00147404	0.0110171	0.0115017	0.0186756
-0.000580952	0.0103815	0.0117213	0.0175888
-0.000449798	0.00969176	0.0116936	0.0165467
3.76088e-05	0.00899736	0.011637	0.0154602
0.000896631	0.00838217	0.0111332	0.0142862
0.0015179	0.00774351	0.0111295	0.0129222
0.000591996	0.00685372	0.0102552	0.0117788

## Sheet: Fig1e
V2toward_avg	V2toward_se	V2away_avg	V2away_se
0.00294457	0.00541364	-0.00150428	0.0095181
0.00326249	0.00588643	-0.000615709	0.0103615
0.00334496	0.00639815	-0.00111126	0.0111427
0.00313826	0.0069751	-0.00146229	0.0119735
0.00271294	0.00749605	-0.00249454	0.0126315
0.00330494	0.00804898	-0.00430146	0.0133639
0.00298773	0.00851133	-0.0043355	0.014315
0.00392019	0.00895284	-0.00352548	0.0151116
0.00490033	0.00942091	-0.00342095	0.0159717
0.00563803	0.00996282	-0.00306763	0.0168433
0.00477703	0.0100045	9.37841e-05	0.0172352
0.00667587	0.0100316	0.00190278	0.0174705
0.00629319	0.00998176	0.00111522	0.0175906
0.00701002	0.0100315	0.00204197	0.0175849
0.00599143	0.0099635	0.00196203	0.0176114
0.00520042	0.0100027	0.00180011	0.017697
0.00516428	0.0100453	0.000591203	0.0176391
0.00575715	0.0100487	-0.00158593	0.0173683
0.00564256	0.0100168	-0.00338447	0.0174584
0.00568532	0.0100139	-0.00246864	0.0173629
0.0061289	0.0100894	-0.00157293	0.0172773
0.00678798	0.0100923	-0.00320005	0.0172203
0.00727283	0.0100685	-0.000736745	0.0174307
0.00806411	0.00999655	-0.000212291	0.0174745
0.00946568	0.00998554	0.00113261	0.0176716
0.00848598	0.00991915	0.00320848	0.0177085
0.00969409	0.00993003	0.0036232	0.0175581
0.00855116	0.00998725	0.00396054	0.017606
0.00806756	0.0100304	0.00446551	0.0174643
0.00773356	0.00999794	0.00593661	0.0173921
0.00895848	0.00991984	0.0060326	0.0170952
0.00857266	0.0098438	0.00503231	0.0167936
0.00831307	0.00989475	0.00723123	0.0167364
0.00730504	0.00978285	0.00704636	0.0165889
0.00744363	0.00980514	0.00779875	0.0165951
0.00740422	0.00977332	0.00723896	0.0166322
0.00803591	0.0096612	0.00650879	0.0164431
0.0078686	0.00967737	0.00803882	0.016405
0.00728429	0.0097264	0.0107178	0.016382
0.00686424	0.00968689	0.0119635	0.016363
0.0062909	0.0096297	0.0108555	0.0162235
0.00595973	0.00965879	0.0113231	0.0162081
0.00519345	0.00961974	0.00854187	0.0159798
0.00525881	0.00965095	0.00882418	0.0159337
0.00371599	0.00960378	0.00943743	0.0158841
0.00444558	0.00965602	0.00882917	0.0159697
0.00407911	0.00965496	0.00907015	0.0159401
0.0046465	0.00967032	0.00666707	0.0158606
0.00450111	0.00963046	0.00638166	0.0158876
0.00357898	0.00959385	0.00521928	0.0159629
0.0033555	0.0095721	0.00422499	0.0159694
0.0028505	0.00958829	0.00351108	0.0160287
0.00245162	0.00954372	0.00109252	0.015992
0.00357099	0.00963323	0.00249326	0.0161937
0.00407019	0.00962934	0.00132297	0.0161291
0.00496877	0.00971588	0.00162224	0.0159736
0.00406231	0.00980078	0.0017304	0.0160679
0.00345494	0.00976855	0.00158879	0.0161975
0.00273239	0.00969448	6.69119e-05	0.0161491
0.00214229	0.00969649	-0.000888381	0.0162423
0.00146296	0.00971545	0.000106448	0.0163304
0.000615814	0.00963717	0.000987332	0.0164325
0.000692741	0.00963714	0.00237447	0.0166028
4.62176e-05	0.00960793	0.00304839	0.0168284
0.000422552	0.00963398	0.00176256	0.0169193
-0.000185782	0.0095776	0.00161709	0.0168938
-0.000825314	0.00957799	0.000562828	0.0168261
-0.000611768	0.00953812	0.00111998	0.0169486
-0.000490124	0.00962587	0.000739154	0.0170515
-0.000344192	0.00959282	0.00101126	0.017128
-0.00153354	0.00963682	-0.0005872	0.0169041
-0.00124587	0.00971506	4.95614e-05	0.0169151
-0.00144713	0.00976288	0.000679357	0.0168831
-0.00191695	0.00973348	-0.00147315	0.0167128
-0.00349257	0.0096903	-0.00154138	0.0167202
-0.00495308	0.00971492	-0.00293609	0.0167647
-0.00505098	0.00962819	-0.0045774	0.0167001
-0.00506876	0.00964093	-0.00665185	0.0165045
-0.0045353	0.00969396	-0.00587233	0.0165391
-0.00439664	0.00981818	-0.00667168	0.0165557
-0.00534508	0.00971721	-0.00844481	0.0165098
-0.00555699	0.00988522	-0.0100915	0.0165685
-0.00635287	0.00989699	-0.0121245	0.0164467
-0.00736963	0.00988333	-0.0140157	0.0162586
-0.00844529	0.00983963	-0.0140877	0.0161747
-0.00932164	0.0098267	-0.0133577	0.0162746
-0.00953686	0.00992016	-0.014697	0.0164512
-0.010893	0.0100106	-0.0156546	0.0163105
-0.0122177	0.00995298	-0.0167577	0.0161216
-0.012701	0.00992323	-0.0190754	0.0159467
-0.013622	0.00991427	-0.0200165	0.015907
-0.0159191	0.00981025	-0.0206709	0.0158515
-0.0167213	0.00983825	-0.0228211	0.0158035
-0.0191072	0.00980457	-0.0248924	0.0156913
-0.0185717	0.0099899	-0.0250014	0.0156884
-0.0187249	0.00983975	-0.0238154	0.0156058
-0.0182108	0.0100085	-0.0244878	0.0155441
-0.0188515	0.0100453	-0.0233305	0.0156173
-0.0193831	0.0100571	-0.0236806	0.0157126
-0.0201423	0.0100574	-0.0240152	0.0156726
-0.0184842	0.0101883	-0.0248728	0.0156531
-0.0197543	0.0100252	-0.0237746	0.015733
-0.0209536	0.0100437	-0.0234692	0.0158523
-0.021472	0.0100035	-0.0243321	0.0157996
-0.0217259	0.00998563	-0.025096	0.0158056
-0.0218595	0.0100549	-0.0275568	0.0155685
-0.022491	0.0100087	-0.0273663	0.0154885
-0.0221172	0.00990089	-0.0275799	0.0156116
-0.0221544	0.00988592	-0.0280129	0.0157531
-0.0220748	0.00997343	-0.027633	0.0157484
-0.0211395	0.0099425	-0.0284675	0.0158638
-0.0200872	0.00998955	-0.0295469	0.0159489
-0.02027	0.00993773	-0.0299887	0.0160257
-0.0190766	0.0100035	-0.0294661	0.0161105
-0.0202301	0.00986879	-0.0319828	0.0161752
-0.021613	0.00992588	-0.0366145	0.0161188
-0.0233848	0.00975519	-0.0380366	0.0161022
-0.0242854	0.0097105	-0.0416356	0.016068
-0.0254307	0.00966541	-0.0449086	0.0159508
-0.0270205	0.00955986	-0.0482095	0.0160381
-0.0291585	0.00954888	-0.0487507	0.0161476
-0.029923	0.00955787	-0.0500492	0.0161847
-0.0310246	0.00953477	-0.0533735	0.0160188
-0.0323472	0.00959588	-0.0551356	0.0159459
-0.0332646	0.00959773	-0.0577647	0.0159283
-0.0352729	0.00953625	-0.0595958	0.0159483
-0.0361279	0.00947554	-0.059325	0.016287
-0.0382384	0.00952641	-0.0620687	0.0162079
-0.0383736	0.0095704	-0.0641786	0.0161446
-0.0393997	0.00956529	-0.0656914	0.0162124
-0.0414757	0.00962403	-0.0672873	0.0161633
-0.0422011	0.00959961	-0.0693512	0.0160381
-0.0428728	0.00971022	-0.0698183	0.0159662
-0.0445928	0.00968727	-0.0696449	0.0160615
-0.0434025	0.00967408	-0.0695307	0.0160285
-0.0428329	0.00967417	-0.0687714	0.0161543
-0.0427978	0.00981184	-0.0678838	0.0163219
-0.0419081	0.00988571	-0.0674152	0.0163158
-0.0411645	0.00990693	-0.0677598	0.016292
-0.0400171	0.00999551	-0.0665672	0.0161577
-0.0396416	0.00999448	-0.067008	0.0160842
-0.0389137	0.0100391	-0.0683777	0.0159563
-0.0369391	0.0100744	-0.0676358	0.0160269
-0.0352914	0.0101322	-0.0674027	0.0160132
-0.0334419	0.0102094	-0.0666057	0.0161277
-0.0316134	0.0102704	-0.0664425	0.0161573
-0.0310642	0.0102935	-0.0676483	0.0158076
-0.0294274	0.0102843	-0.0664269	0.0158409
-0.0290133	0.0102964	-0.0669206	0.0158416
-0.0276428	0.0103334	-0.068734	0.0157363
-0.0255921	0.0103856	-0.0686052	0.0157573
-0.0249286	0.010478	-0.0683493	0.0158429
-0.0236469	0.0104506	-0.0702098	0.0158197
-0.0211169	0.0104559	-0.0703353	0.0156632
-0.0216615	0.0105223	-0.0716235	0.0155998
-0.0206501	0.0105642	-0.0720162	0.0155292
-0.0192529	0.0105718	-0.0731131	0.0153746
-0.0194068	0.0105682	-0.0742609	0.0154093
-0.0181683	0.0105935	-0.074826	0.0154462
-0.0175193	0.0105296	-0.0758124	0.0154211
-0.0160027	0.010562	-0.0748224	0.0153919
-0.0135954	0.0106151	-0.0738941	0.0152591
-0.0127521	0.0107471	-0.0740577	0.0151165
-0.010426	0.0107239	-0.0739598	0.0150568
-0.00898269	0.0107608	-0.0732928	0.0149783
-0.0074409	0.0108237	-0.0746218	0.0149742
-0.00500676	0.0109137	-0.0756741	0.0148329
-0.00374448	0.0109786	-0.0749465	0.0148208
-0.00308597	0.0110264	-0.0749821	0.0149114
-0.00128545	0.0110943	-0.0722102	0.0150883
-0.000376923	0.0111042	-0.0712979	0.0151627
0.00111368	0.0111283	-0.0699382	0.0152577
0.00299284	0.0111265	-0.0690883	0.0151592
0.00345099	0.0111611	-0.0709414	0.0152558
0.00479733	0.0111511	-0.0693056	0.0152871
0.00618888	0.0111761	-0.067227	0.0154127
0.00719391	0.0111659	-0.0662185	0.015426
0.0101449	0.0111843	-0.0638117	0.0155566
0.0114522	0.0112076	-0.0624915	0.015468
0.0131085	0.0112259	-0.0603517	0.0155289
0.013848	0.0112517	-0.0600551	0.0155929
0.0153667	0.0112834	-0.06076	0.0155406
0.0166115	0.0112189	-0.0604982	0.0155653
0.0166429	0.0111673	-0.0614408	0.015735
0.0167462	0.0111687	-0.0624974	0.0155973
0.0173069	0.0111579	-0.0605306	0.0156947
0.0176353	0.01113	-0.0595574	0.0158135
0.0184871	0.011116	-0.0605649	0.0157425
0.0188739	0.0110503	-0.0594924	0.015628
0.0186271	0.0110011	-0.0598433	0.0156193
0.0194623	0.0109177	-0.0610381	0.0154825
0.0197436	0.0108672	-0.0615732	0.0153247
0.0188739	0.0108653	-0.0605431	0.0155016
0.0198641	0.0108947	-0.0591096	0.0154712
0.0204805	0.0108378	-0.0593374	0.0155047
0.0208367	0.0108148	-0.0600956	0.0154114
0.0221426	0.0108205	-0.0598565	0.0154607
0.0218825	0.0108402	-0.0602027	0.0153288
0.0225858	0.0108345	-0.0604705	0.015404
0.023677	0.010897	-0.06068	0.0156113
0.0237879	0.0109153	-0.062601	0.015459
0.0228253	0.0108678	-0.0626022	0.0154844
0.0227377	0.0108157	-0.0629147	0.0154792
0.0227362	0.0108359	-0.0630624	0.0153298
0.0238904	0.010839	-0.0627036	0.0154047
0.0253174	0.0107262	-0.0628525	0.0152823
0.0257224	0.0106808	-0.0634188	0.0153092
0.0257437	0.0106901	-0.0620183	0.0153203
0.0263529	0.0107105	-0.0613697	0.0153402
0.0272138	0.0107113	-0.0635489	0.0152452
0.0268987	0.0107796	-0.0636519	0.0152364
0.0273864	0.0107831	-0.0634166	0.0154573
0.0288427	0.0107821	-0.0645081	0.0154171
0.0284213	0.0107458	-0.0659091	0.0154433
0.0285535	0.010754	-0.0658611	0.0153654
0.0284938	0.0107614	-0.0651478	0.0153908
0.0273443	0.0107687	-0.0662513	0.0154144
0.026294	0.0107486	-0.0678964	0.0153247
0.0266251	0.0107384	-0.0683818	0.0153071
0.0253641	0.0107141	-0.0686943	0.0151993
0.0253735	0.0107213	-0.0679904	0.015283
0.0256641	0.0106798	-0.0683059	0.0153801
0.0260704	0.0107349	-0.0677821	0.015464
0.0264247	0.0107049	-0.0665571	0.0154356
0.0263366	0.010627	-0.0660693	0.015613
0.0254588	0.0107227	-0.0655945	0.015671
0.0242375	0.0107159	-0.0665082	0.0155681
0.0244471	0.0107143	-0.067536	0.0155057
0.0247733	0.0106844	-0.0679378	0.0156483
0.0242772	0.010672	-0.0672035	0.015746
0.0242797	0.010571	-0.0659657	0.0158286
0.0245868	0.0106102	-0.0654235	0.0156908
0.0250898	0.0105937	-0.0656212	0.0157246
0.0252819	0.010623	-0.0637454	0.0156725
0.0250069	0.0106249	-0.0635395	0.0158369
0.0253712	0.0106795	-0.0649509	0.0157814
0.0252637	0.0106227	-0.0637755	0.0157703
0.0252427	0.0105742	-0.062809	0.0159459
0.0251947	0.0106243	-0.0622697	0.0158602
0.0249629	0.0105778	-0.0619797	0.0158146
0.0254031	0.0104803	-0.0617663	0.0158415
0.0252667	0.0105025	-0.0614195	0.0158679
0.0247121	0.0104376	-0.0618924	0.01571
0.0239134	0.010425	-0.0619797	0.0158552
0.0228886	0.0105898	-0.0618151	0.0157667
0.0234238	0.0105783	-0.0616514	0.0158265
0.024245	0.0106774	-0.0621794	0.0158096
0.0239702	0.0106578	-0.061784	0.0159393
0.0233404	0.0107142	-0.0626204	0.0157555
0.0224018	0.0107442	-0.0607974	0.0156056
0.0214821	0.0107809	-0.061524	0.0154894
0.0210135	0.0107062	-0.0642393	0.0154601
0.0202135	0.0106736	-0.0635221	0.01549
0.0198849	0.0106216	-0.0629166	0.0155546
0.0196891	0.0106381	-0.0628004	0.0154305
0.0186183	0.0105433	-0.0619677	0.0154514
0.0181167	0.0105839	-0.0631543	0.015494
0.0181278	0.0106435	-0.0618616	0.0154859
0.017116	0.0105347	-0.0609437	0.0156441
0.0180583	0.0105919	-0.0606262	0.0157973
0.0172351	0.0106096	-0.0599927	0.0157446
0.01671	0.0106643	-0.0605502	0.0158425
0.0161496	0.0107005	-0.0596125	0.0160542
0.0168679	0.0107839	-0.0581878	0.0160936
0.016825	0.010699	-0.0585188	0.0160191
0.015409	0.0106309	-0.0578809	0.0159601
0.0146118	0.0105692	-0.0566926	0.015946
0.0150715	0.0105736	-0.0556536	0.0160255
0.0147321	0.0105145	-0.0518403	0.0162781
0.0150467	0.0104608	-0.053336	0.0163252
0.0168055	0.0104767	-0.0519574	0.016474
0.0165533	0.0104953	-0.0496082	0.0165355
0.0160387	0.0105066	-0.049439	0.0165193
0.0148318	0.0104933	-0.0507749	0.0165253
0.0150284	0.0104945	-0.0505817	0.0165676
0.0158685	0.0105235	-0.0510332	0.0165663
0.0160571	0.0104221	-0.0487049	0.0165767
0.0169806	0.0103638	-0.0493555	0.0165249
0.016072	0.0103934	-0.048873	0.0164724
0.0156188	0.0103129	-0.0505721	0.0162065
0.0145423	0.0102486	-0.0507722	0.0161669
0.0138558	0.0102083	-0.0503946	0.015984
0.0143708	0.0101688	-0.0496107	0.0159307
0.0143164	0.010132	-0.0505142	0.0158712
0.0132826	0.0100837	-0.0492336	0.0159115
0.0131984	0.0100688	-0.0502495	0.0159272
0.012615	0.0100192	-0.046917	0.0161934
0.0121156	0.0100019	-0.0482401	0.016088
0.0136008	0.00997501	-0.0499126	0.0159114
0.0143339	0.0100196	-0.0503075	0.0157868
0.0142271	0.00999765	-0.0504591	0.0158038
0.0150039	0.0100903	-0.0478473	0.0159993
0.0150918	0.0100665	-0.0469846	0.0162146
0.0166328	0.0100192	-0.0463404	0.0161604
0.0162079	0.00996505	-0.045231	0.0161563
0.0159847	0.00994429	-0.0432023	0.0163034
0.0167897	0.00999089	-0.0417294	0.0165002
0.0160149	0.0100618	-0.0409377	0.0164272
0.016944	0.0100711	-0.0398576	0.0164775
0.0172144	0.010123	-0.0363231	0.0166809
0.0184614	0.0101801	-0.0354781	0.016762
0.0195413	0.0102482	-0.034049	0.0167415
0.019419	0.0102466	-0.0337068	0.016797
0.0188449	0.0102168	-0.0336011	0.01673
0.0206537	0.0102354	-0.0339714	0.0168183
0.0210083	0.0102987	-0.0314236	0.0169351
0.0219899	0.0103149	-0.0333195	0.0168864
0.0227291	0.0103031	-0.0298329	0.0169952
0.0228894	0.0103833	-0.0297692	0.0169845
0.0224876	0.0103212	-0.028496	0.0170902
0.0217455	0.0103308	-0.0261345	0.0171446
0.0212785	0.0102113	-0.0283468	0.016879
0.0221136	0.0103058	-0.0272195	0.0165663
0.0228252	0.0103993	-0.026599	0.0165545
0.0234225	0.0103828	-0.0276089	0.0165694
0.023454	0.0103687	-0.0271178	0.0165334
0.0236568	0.0104111	-0.0279998	0.0164312
0.0232173	0.0102976	-0.0265232	0.0167768
0.0233037	0.0103316	-0.028175	0.0167018
0.023176	0.0103234	-0.0281192	0.0167606
0.0235116	0.010295	-0.0281434	0.0168888
0.0239258	0.0102389	-0.0296509	0.0168923
0.025432	0.0103037	-0.0296755	0.0169979
0.0258567	0.0102798	-0.0287914	0.0170712
0.0249829	0.0102283	-0.0281172	0.0169203
0.0256232	0.0101485	-0.0286879	0.0169408
0.0262868	0.0101036	-0.0269662	0.0170725
0.0259358	0.0101006	-0.0280961	0.0169872
0.02431	0.0100746	-0.028038	0.0171822
0.0234946	0.0100623	-0.0265942	0.0173598
0.023724	0.0101479	-0.0283292	0.0172273
0.0230567	0.0101769	-0.0265652	0.0173107
0.022712	0.0101181	-0.0279121	0.0174133
0.021781	0.0101103	-0.0267321	0.0174673
0.0213118	0.0101456	-0.0245271	0.0174775
0.0217171	0.0102026	-0.0258024	0.0174959
0.0216156	0.0101443	-0.0256744	0.0173938
0.022727	0.0102087	-0.0270767	0.017145
0.0228163	0.0101955	-0.0250706	0.0172939
0.0224399	0.0101726	-0.0265594	0.0169873
0.022613	0.0101728	-0.0262777	0.0168942
0.0221359	0.0101507	-0.025068	0.0169211
0.0211739	0.0101743	-0.0236234	0.016788
0.0204525	0.0102115	-0.0237055	0.0168206
0.0201766	0.0102393	-0.0244512	0.0168261
0.0193121	0.0102703	-0.025075	0.0167012
0.0179153	0.0103592	-0.0257431	0.0164733
0.0172126	0.0103638	-0.0277287	0.0164349
0.0168708	0.0103226	-0.0272084	0.0163866
0.0170625	0.0103625	-0.0259813	0.0164932
0.0178088	0.0103477	-0.0243906	0.0166837
0.0169789	0.0103524	-0.0245541	0.0167838
0.0153079	0.0102711	-0.0236437	0.0169624
0.0145479	0.0102513	-0.0228144	0.0170501
0.013827	0.0102232	-0.0239486	0.0169987
0.0133944	0.0102601	-0.0242896	0.0167762
0.0131134	0.0103092	-0.0246257	0.016887
0.0125911	0.0103356	-0.0232556	0.0168256
0.0115855	0.0103525	-0.0250046	0.0166871
0.0101269	0.0103781	-0.0248959	0.016766
0.00920753	0.0104252	-0.0255881	0.0166793
0.00800123	0.0104202	-0.0223258	0.0171097
0.00666207	0.0103431	-0.0251225	0.0170486
0.00672641	0.01036	-0.0241577	0.0170123
0.00622994	0.0104255	-0.0239059	0.0170381
0.00601429	0.0103978	-0.0225448	0.0170538
0.0057594	0.0103229	-0.024127	0.0170053
0.0054361	0.0103147	-0.0212984	0.0170709
0.00558389	0.0103154	-0.0219056	0.0169254
0.00535861	0.0102855	-0.0247124	0.01664
0.00408644	0.0101999	-0.0257644	0.0165169
0.00447368	0.0101457	-0.0251516	0.0165015
0.00454182	0.0102259	-0.0260356	0.0162643
0.00484463	0.0102736	-0.0295815	0.0161449
0.00477086	0.0103816	-0.0297309	0.0161293
0.00408796	0.0103464	-0.02944	0.0163976
0.00367224	0.0103641	-0.0304828	0.0161911
0.00265123	0.0103453	-0.0329586	0.0161406
0.00258348	0.0102733	-0.0322597	0.0162935
0.00405555	0.0102674	-0.0330904	0.0163311
0.00486362	0.0102885	-0.0337493	0.0163386
0.00500365	0.0102372	-0.0352778	0.0159933
0.00559204	0.0102049	-0.0345371	0.0159621
0.00393833	0.0101549	-0.0346081	0.0161174
0.00395658	0.0100223	-0.0355895	0.0161058
0.00443	0.0100761	-0.0390238	0.0159453
0.00458291	0.0100958	-0.0379215	0.0160147
0.00373395	0.0101371	-0.0400286	0.0159921
0.00392049	0.0101182	-0.0418025	0.0159482
0.00342587	0.0102968	-0.0404645	0.0159997
0.00295719	0.00979664	-0.0388631	0.0151947
0.00267313	0.00932473	-0.038766	0.0142451
0.00295507	0.00881112	-0.0366602	0.0134773
0.00246259	0.00825492	-0.033048	0.0127205
0.00283666	0.00769282	-0.0315583	0.0119691
0.00256915	0.00714197	-0.0288759	0.0110517
0.00200315	0.00659778	-0.0267568	0.0103251
0.00195806	0.00605777	-0.023848	0.00960883
0.00195991	0.00559771	-0.0222752	0.00870779
0.00116141	0.00507909	-0.0200778	0.00792255

## Sheet: Fig1f
V1tuning_avg	V1tuning_se	V2tuning_avg	V2tuning_se
0.0265576	0.00455521	-0.0559098	0.00487541
0.0101528	0.00404183	-0.0378094	0.0055979
0.0177464	0.00310438	-0.00904645	0.00367905
0.0293979	0.00240312	0.0118735	0.00242376
0.0235147	0.00301055	0.0185418	0.0030923
0.0271157	0.00379996	0.0157775	0.00342096
0.0165975	0.00345877	0.00860873	0.00372638
0.0245073	0.0038218	-0.0232844	0.00490712
0.0265576	0.00455521	-0.0559098	0.00487541

## Sheet: Fig1g
DMI_V1	DMI_V2
-0.0411906	0.246624
-0.235057	0.268206
-0.28712	0.159538
0.217145	0.216659
-0.0942033	0.722698
0.158396	0.172457
-0.556138	-0.11799
0.284422	0.231418
0.0477936	0.740315
0.188907	0.386775
-0.0416482	0.582697
-0.116952	0.404935
0.113271	0.508035
0.14614	0.410941
0.0830386	0.361671
0.354348	0.516822
0.387623	0.523955
0.335028	0.416985
0.0386428	0.259084
0.713246	-0.126754
0.185127	0.17753
0.0409316	0.425891
0.0945017	0.558761
0.373515	0.285614
-0.360627	0.557339
0.162231	0.741621
0.108522	0.778469
-0.195237	0.778623
0.0862608	0.801314
0.19196	0.793175
0.375733	0.471678
0.116343	0.78634
0.0279495	0.375648
0.312826	0.0929145
0.0618983	0.122885
0.223951	-0.00795721
-0.0635484	0.0466832
-0.30181	0.348912
0.195078	0.392222
-0.0476224	0.391719
0.226669	0.514372
-0.209944	0.265429
0.131886	0.252937
-0.276607	0.181364
-0.413627	0.351716
0.439944	-0.213607
0.0455549	0.121226
0.217748	0.126836
-0.291883	0.16906
0.29483	0.444965
0.157999	0.222351
0.448687	0.191517
-0.372292	0.275063
-0.677221	-0.0858662
-0.0675185	0.24479
-0.440877	-0.0672259
0.124315	0.127602
-0.113842	0.430645
-0.317732	0.59318
0.254432	0.500786
-0.0253984	0.0586367
-0.0905383	0.435897
-0.29279	0.354949
0.13358	0.0197797
-0.457955	0.333986
0.164913	0.41606
0.194273	0.319817
0.0494416	0.267297
-0.132268	0.279665
0.556517	0.315412
-0.316278	0.256151
0.698109	0.276108
-0.237589	0.0890795
0.12437	0.392853
0.0927558	0.251902
0.173914	0.194179
-0.587827	0.184264
-0.252637	0.22975
-0.580065	0.168333
-0.330153	0.488364
-0.207328	0.344747
-0.446345	0.463579
-0.417063	0.475198
-0.130462	0.415207
-0.0907076	0.479787
-0.203177	0.515906
-0.225823	0.400366
-0.398228	0.406765
0.235208	0.589533
-0.0734604	0.443593
0.58702	-0.327575
-0.298801	0.646805
-0.419019	0.832308
0.280428	0.708976
0.183564	0.597914
-0.441461	0.450836
0.239115	0.464668
0.0911055	0.477207
-0.274949	0.0876744
-0.462519	0.196526
-0.547535	0.189325
-0.499901	0.205434
-0.571667	0.644297
-0.140635	0.39373
-0.489215	0.604713
-0.292323	0.425438
-0.237778	0.378107
-0.443311	0.468989
0.126989	0.435752
0.0558835	0.548835
0.270679	0.154702
0.214966	0.287908
0.156844	0.0161467
0.40159	-0.269992
-0.230576	0.378777
0.290894	0.0590778
0.59911	0.412286
-0.134801	-0.107033
0.069239	0.0748832
0.143595	0.0715923
0.0286577	-0.274955
0.0886567	0.205189
-0.177124	-0.210415
-0.283269	-0.456458
-0.249017	0.0613563
-0.0322467	-0.0562454
0.252692	0.213197
0.376741	0.0045801
-0.0394349	-0.343302
-0.02187	0.0162229
-0.364231	-0.412554
0.165807	0.420589
-0.0751108	0.333689
-0.373138	0.21062
-0.055434	0.19822
-0.238801	0.0497714
0.032291	0.162107
-0.0884898	0.517186
-0.345394	0.429163
-0.450932	0.504866
-0.657977	0.424997
-0.950182	0.398068
-0.300011	0.483637
-0.69923	0.515104
-0.62867	0.444861
-0.296995	0.496059
0.261326	0.261103
0.0318138	0.214818
0.0137345	0.134192
-0.156376	0.244759
-0.492101	0.0908371
0.0297594	0.563986
-0.323877	0.154335
0.47864	0.602267
-0.186884	0.528456
-0.217794	0.656199
-0.277059	0.635959
0.03745	0.577082
-0.339589	0.431462
-0.541855	0.646918
-0.438596	0.504296
-0.436406	0.54115
-0.691637	0.437569
-0.781842	0.474012
0.203564	0.26444
0.111573	0.411875
0.535678	0.295944
0.371368	-0.242875
-0.000153216	0.0561378
0.0923309	0.0420744
0.225198	0.307611
-0.268484	0.398554
-0.0240078	0.447783
0.20469	0.408287
0.225665	0.399328
-0.515718	0.796879
-0.181554	0.301969
-0.0925023	-0.0705491
-0.212023	0.290142
-0.198253	-0.0134827
-0.0918267	0.123914
-0.126655	0.226319
-0.44932	0.320297
-0.319752	0.0390088
-0.61027	0.317219
0.0774852	0.160412
-0.33538	-0.36362
0.14426	-0.409309
-0.149606	-0.0675237
-0.0605566	0.369129
0.198507	0.0604637
0.105238	0.00895525
-0.11959	0.194319
-0.222184	0.476021
-0.159526	0.638875
0.249309	0.436901
0.256452	0.756032
-0.235281	0.231906
-0.0660022	-0.120375
-0.151208	0.592803
0.0804231	0.507654
0.228263	0.446993
0.119464	0.505162
-0.456037	0.518877
-0.388726	-0.335972
-0.353041	0.418941
-0.544175	-0.0287825
-0.34412	0.628925
-0.420084	0.723573
-0.325226	0.412599
0.33643	0.342668
-0.0187591	0.183173
-0.172247	-0.190567
-0.414024	0.283709
0.152214	0.0550141
0.356062	0.377801
0.352655	-0.284932
0.309351	0.572242
-0.472309	0.806686
-0.201009	0.555172
-0.453097	0.622542
0.0240438	0.413698
-0.400597	-0.0819347
-0.383144	0.568179
0.14509	-0.245122
-0.286053	-0.161825
-0.290687	-0.239767
-0.451857	-0.181312
-0.246487	-0.221355
0.2711	-0.0302645
0.402438	0.254488
-0.0320656	0.300642
-0.150892	-0.309183
0.497154	0.101757
0.226852	0.0656926
0.00661863	0.429354
-0.307818	0.0294812
0.375319	-0.126651
0.502571	0.249264
0.518441	0.293828
0.140824	0.015997
0.4225	-0.615223
0.032861	0.133493
0.33913	-0.203844
0.0288778	-0.037469
0.326927	0.286325
0.194104	-0.368926
0.114451	-0.722819
0.209239	-0.345618
0.225366	0.240152
0.107041	0.281577
0.402176	0.208799
0.255687	0.259796
0.228542	0.372328
0.533247	0.337897
0.372816	0.289981
0.28674	0.23896
0.345879	0.29828
0.234464	0.201404
0.278114	0.246684
0.17661	0.156222
0.616659	0.470812
0.448278	0.426609
0.0542299	0.325025
0.01801	0.370788
-0.324466	0.479699
-0.556425	0.466455
-0.186868	0.788281
0.0122943	0.466601
0.0649198	0.44111
0.00682096	0.515853
0.488599	0.243
0.586479	0.27156
0.136441	0.456554
0.188301	0.390915
0.478737	0.393764
-0.114259	0.318159
0.383274	0.501189
-0.214798	0.625401
0.361319	0.38187
0.0978921	0.304192
0.325149	0.327676
-0.365478	0.176563
-0.7169	-0.134361
-0.146423	0.240717
-0.272381	-0.0172587
0.71218	-0.540634
0.510597	-0.331181
0.398915	-0.373268
0.225421	-0.0241489
0.26696	-0.34322
0.631347	-0.379013
-0.0595774	-0.422901
0.732096	0.0687638
0.49605	0.050775
0.115866	0.0335555
0.23439	-0.221063
-0.367813	0.211061
-0.00768232	-0.30896
0.0935024	0.194548
0.0304999	-0.136609
0.492695	0.0178399
-0.368966	0.295927
0.0326466	-0.426779
0.554245	0.748281
0.417816	-0.200893
0.428224	-0.090294
0.541255	0.0774798
0.143313	-0.0538833
0.51834	0.0273526
0.482854	-0.271593
0.0174708	0.055322
0.205251	0.0637096
0.152152	0.174609
0.0347937	0.485594
0.352261	0.182567
-0.241486	0.119397
0.218512	0.159663
0.729822	0.195488
0.108806	0.273241
0.265367	0.141046
0.269178	0.0618685
0.0189586	0.199134
0.2048	0.453207
0.0108681	0.3115
0.444427	0.349197
0.580407	0.336445
0.260522	0.304168
0.313185	0.456264
-0.188447
0.0321753
0.40154
0.910261
0.230581
0.172663
0.133357
0.137317
0.517614
0.491952
0.0163582
-0.310387
-0.134756
0.536101
0.109108
0.369138
0.0126373
0.220564
0.415671
-0.0345701
0.550702
0.189327
0.0998386
0.0139289
0.570538
-0.601801
-0.0537762
0.222168
-0.187221

## Sheet: Fig2a
V1blank_toward_avg	V1blank_toward_se	V1blank_away_avg	V1blank_away_se	V2blank_toward_avg	V2blank_toward_se	V2blank_away_avg	V2blank_away_se
0.00725712	0.00759084	0.00653188	0.0120866	0.00105729	0.00523778	0.0049199	0.0106142
0.00840388	0.00818698	0.00578981	0.0126824	0.00123417	0.00556936	0.00439196	0.0111584
0.00881512	0.00860744	0.00668263	0.0134699	0.00095758	0.00588637	0.00584651	0.0121972
0.00956665	0.00908124	0.00568829	0.0140825	0.00058162	0.0061964	0.00629347	0.0127875
0.00984475	0.00949869	0.00825656	0.0151743	0.000895719	0.00652926	0.00766416	0.013625
0.0103666	0.00996278	0.00863515	0.01592	0.000932848	0.00685152	0.0086455	0.0142784
0.0109381	0.0104851	0.00948768	0.0166516	0.000690958	0.00715829	0.00907637	0.0149702
0.0109104	0.0109738	0.00906749	0.0173047	0.000977594	0.00748007	0.00870562	0.0155102
0.0113232	0.0114536	0.0103029	0.0179873	0.00168723	0.00780874	0.00790975	0.0160134
0.0118028	0.0119625	0.0106108	0.018855	0.00227992	0.00815999	0.00840772	0.0166286
0.0121733	0.012393	0.0104038	0.0195398	0.00239278	0.00849084	0.00821973	0.0173194
0.0126001	0.0128897	0.0107451	0.0203297	0.00253313	0.00881018	0.00850228	0.0178544
0.0126733	0.0133432	0.0110211	0.0211645	0.0026451	0.00914273	0.0095242	0.0185244
0.0123397	0.0137728	0.0118878	0.0219903	0.00258877	0.0094685	0.00968483	0.0190431
0.0120028	0.014208	0.0111213	0.0226079	0.00304935	0.0098141	0.00955614	0.0196474
0.012398	0.0142484	0.0112134	0.0226982	0.00371641	0.00982685	0.0104028	0.0196814
0.0118092	0.0141424	0.0104964	0.022671	0.00366083	0.0098354	0.00892698	0.0195056
0.0107459	0.014116	0.00969964	0.0226809	0.00367932	0.00975614	0.00934	0.0195148
0.0111323	0.0141621	0.00958444	0.0224347	0.00397922	0.00977335	0.00955976	0.0193631
0.0109351	0.0141039	0.00986909	0.022451	0.00458862	0.00977696	0.0101133	0.0191055
0.0110862	0.0140781	0.00992093	0.0223915	0.00429074	0.00973566	0.00899304	0.0189824
0.0110462	0.0140414	0.0109277	0.0224888	0.00418311	0.00972891	0.00864549	0.018859
0.00966963	0.0138705	0.00992716	0.0224402	0.00410173	0.00972695	0.00896022	0.0187379
0.00810366	0.0138435	0.00938498	0.0223405	0.00372095	0.00972728	0.00837726	0.0187016
0.00855555	0.0138704	0.00754463	0.0220133	0.00390273	0.00970849	0.00947222	0.0187412
0.00702701	0.0138044	0.00498991	0.0218557	0.00471798	0.00970667	0.00890612	0.0185828
0.007354	0.0138128	0.0052521	0.0217196	0.00496174	0.00967004	0.0070223	0.0184649
0.00614829	0.0138144	0.00601452	0.0217453	0.00470227	0.00967066	0.00802595	0.0184911
0.00558866	0.0138374	0.00564185	0.021672	0.00461785	0.00969317	0.00852679	0.0185204
0.00473022	0.0137636	0.00562924	0.0216031	0.00390513	0.00967034	0.00913616	0.0188508
0.00425357	0.0138374	0.00634072	0.0218065	0.00381822	0.00967212	0.00705811	0.0187146
0.00431954	0.013732	0.00696103	0.0219498	0.00327758	0.00963865	0.00749704	0.0187699
0.00334712	0.0137053	0.00625048	0.0219434	0.0036197	0.00961597	0.00733286	0.0185504
0.00277348	0.0137422	0.00740036	0.021956	0.0042214	0.0096009	0.0060439	0.0185079
0.00298092	0.0138172	0.00507536	0.0215773	0.00408918	0.00958488	0.00421031	0.0181981
0.0025356	0.0138279	0.00424875	0.021428	0.00367253	0.00955203	0.00282337	0.0181251
0.00228642	0.0137847	0.00344341	0.0214086	0.00365534	0.00953338	0.00209389	0.0179319
0.00236114	0.0137493	0.00331402	0.02152	0.00376232	0.00951435	0.0020685	0.0179391
0.00273052	0.013731	0.00169934	0.0214928	0.00345063	0.00955918	0.00208497	0.0180018
0.0018645	0.0136591	0.0025246	0.0216154	0.00294791	0.00951333	0.00160272	0.0179976
0.00154609	0.013679	0.00295571	0.0216173	0.00219184	0.00946604	0.00168779	0.0178897
0.000597947	0.0136186	0.0025017	0.0214738	0.00176623	0.00945086	0.00185653	0.0179942
0.000936312	0.0136495	0.00355519	0.0213719	0.00191064	0.00942507	0.00127625	0.0180113
0.00141597	0.0137096	0.00339857	0.0212336	0.00276225	0.00939772	0.00242237	0.0182055
0.00193524	0.0137227	0.00362605	0.0212905	0.002206	0.00936423	0.00316022	0.0183007
0.00201723	0.0136849	0.00389601	0.0213579	0.00180453	0.00933288	0.00335961	0.0182673
0.0026484	0.0137712	0.00469442	0.0214926	0.00209182	0.00937051	0.00378222	0.0182995
0.00308738	0.0137774	0.0056315	0.0214896	0.00265209	0.00943246	0.00396225	0.0182579
0.00258339	0.0137764	0.00445535	0.0214923	0.00296113	0.00945175	0.0047848	0.0183325
0.00226282	0.0138351	0.00334057	0.0214118	0.00257341	0.00943342	0.00307162	0.0182659
0.00223104	0.0138027	0.00342221	0.0215716	0.00265053	0.00943991	0.00406184	0.0183856
0.00244986	0.0138265	0.00311007	0.0215049	0.00218885	0.00939898	0.00359712	0.0183306
0.00367212	0.0139046	0.00295571	0.0216543	0.00241474	0.00936699	0.00325329	0.0183916
0.00372823	0.0138893	0.00368292	0.0216866	0.00269388	0.00931506	0.00275977	0.0182687
0.00365558	0.0138322	0.00456514	0.0218097	0.00228831	0.00928135	0.000919607	0.0180917
0.00302318	0.0138514	0.00439674	0.0217255	0.00162266	0.00928306	0.000506888	0.0181375
0.00238991	0.0137957	0.00335549	0.0217058	0.000908118	0.00927967	0.000778408	0.018109
0.0021607	0.0137527	0.00200221	0.0216398	0.000809369	0.00928651	-0.000919653	0.0180059
0.00239378	0.0137636	0.00207124	0.021697	0.00106129	0.00923739	-0.000906319	0.0179888
0.00229243	0.0137814	0.00338458	0.0218078	0.0017619	0.00926437	-0.00207511	0.0176847
0.00176305	0.0137028	0.00238057	0.02164	0.00208225	0.00930691	-0.000960338	0.0176749
0.000590895	0.0136775	0.00212829	0.0216069	0.00285902	0.00937702	-0.000755716	0.0177293
0.00110442	0.0136757	0.00221553	0.0215232	0.00257987	0.00937936	-0.00181456	0.0177485
0.0015065	0.0137161	0.00214293	0.0215487	0.00203256	0.00941269	-0.000696418	0.0179827
0.000620263	0.0136909	0.000559846	0.0213948	0.00103265	0.00941233	2.51855e-05	0.0180329
0.000822335	0.0136444	0.000717803	0.0215148	0.0012076	0.00943308	0.000340435	0.0180299
0.000429163	0.0135932	0.00147202	0.0215411	0.00208792	0.00947506	0.000183389	0.0181619
0.000526675	0.0135886	0.00211891	0.0214192	0.00137612	0.0095104	-0.000710004	0.0181481
0.00021939	0.013617	0.00286399	0.0214944	0.00132763	0.00947804	-0.00094714	0.0180633
-0.000403233	0.0135956	0.00175417	0.0211505	0.0016832	0.00951698	-0.00116293	0.018062
-0.000874734	0.0136416	0.000478189	0.0211794	0.00185123	0.00955598	-0.00161301	0.0179897
-0.000494787	0.0137141	-0.00155525	0.0211282	0.00105744	0.00952127	-0.00260748	0.017886
-0.00102035	0.0136414	-0.00161117	0.02116	0.00082723	0.00951577	-0.00128909	0.0183367
-0.00116008	0.0136232	-0.00211608	0.0211637	-0.000297693	0.00953744	-0.00230658	0.0181742
-0.00170873	0.0136353	-0.00193003	0.0211381	-0.000680331	0.00955134	-0.00238948	0.0180288
-0.00226426	0.0137258	-0.0039934	0.0209946	-0.000431036	0.00961938	-0.00179238	0.0183877
-0.00350044	0.0136871	-0.00428683	0.0209406	-0.000884175	0.0095703	-0.00176852	0.0184433
-0.00476201	0.0136655	-0.00482359	0.021089	-0.00202315	0.00955507	-0.002904	0.0185081
-0.00556625	0.013658	-0.00430302	0.0211452	-0.00307747	0.00953494	-0.00424207	0.0184639
-0.00615592	0.0134834	-0.00228222	0.0212418	-0.00376879	0.0095539	-0.00455813	0.0185291
-0.00800836	0.0134679	-0.00280953	0.021096	-0.0042158	0.00960057	-0.00609563	0.0184303
-0.00899775	0.0134004	-0.00206954	0.0210857	-0.00329995	0.00967672	-0.00527009	0.0184743
-0.0101041	0.0133963	-0.000861253	0.0209862	-0.00360928	0.00971744	-0.00673481	0.0184025
-0.010164	0.0134028	-0.00208966	0.0209246	-0.0044695	0.00970768	-0.00702889	0.0183809
-0.0107055	0.0134075	-0.00309259	0.0208692	-0.00477775	0.00974352	-0.0070209	0.0185863
-0.00999734	0.0134637	-0.00249718	0.020951	-0.00555366	0.0097275	-0.00841479	0.0184232
-0.0110238	0.0134919	-0.00158863	0.0210796	-0.00562267	0.00977128	-0.00988318	0.0183651
-0.0114259	0.0135172	-0.000224152	0.0211287	-0.00621395	0.00976507	-0.00893535	0.0184807
-0.0116135	0.0134733	3.08841e-05	0.0212047	-0.00647515	0.0097831	-0.00875162	0.0184571
-0.0119589	0.0134456	-0.00211776	0.021074	-0.00689584	0.00980415	-0.0082995	0.0184542
-0.0122479	0.0134375	-0.00286105	0.0209827	-0.00713912	0.00978938	-0.00911494	0.0183991
-0.0135765	0.013384	-0.00133983	0.0211253	-0.00802054	0.00977984	-0.0101206	0.0183726
-0.0138024	0.0134657	-0.00199395	0.0211432	-0.00813155	0.00985086	-0.00976609	0.0182076
-0.0155052	0.0133528	-0.00255114	0.021214	-0.00837858	0.00984812	-0.0108042	0.01806
-0.0151005	0.0133693	-0.0028786	0.021235	-0.00856929	0.00985903	-0.0114301	0.018023
-0.0170321	0.0133704	-0.00285492	0.0212379	-0.00884875	0.0098425	-0.011661	0.0180622
-0.0184445	0.0133882	-0.00566805	0.0210751	-0.010334	0.00980405	-0.0121317	0.0179792
-0.0192439	0.0134002	-0.0058099	0.0211632	-0.0107706	0.00980949	-0.0110533	0.0179937
-0.0204063	0.0133869	-0.00571664	0.0212509	-0.0118812	0.00977363	-0.0121748	0.0180198
-0.020703	0.0133617	-0.00651344	0.0212163	-0.0124756	0.00979876	-0.0133918	0.0179582
-0.0216442	0.0132615	-0.00597415	0.0211482	-0.0126027	0.00977128	-0.0142641	0.0180316
-0.0213899	0.0132101	-0.00502073	0.0212025	-0.0125109	0.00981489	-0.0144634	0.0181429
-0.0223542	0.0132614	-0.00757149	0.021053	-0.0132181	0.00980969	-0.016593	0.017636
-0.0236895	0.0131776	-0.00695461	0.0212782	-0.0134239	0.00985015	-0.0181028	0.0175781
-0.0233027	0.0131879	-0.00705884	0.0214386	-0.0136946	0.00981407	-0.0202606	0.0175378
-0.0236246	0.0131569	-0.00629757	0.0214961	-0.0144204	0.0097401	-0.0225216	0.0172345
-0.0237197	0.0131111	-0.00685669	0.0214789	-0.0149049	0.00972645	-0.0229735	0.017194
-0.0237401	0.0131121	-0.00665266	0.021286	-0.0148529	0.00977432	-0.023506	0.0173672
-0.0228259	0.0132012	-0.007841	0.0211925	-0.0153518	0.00979959	-0.0224346	0.017532
-0.0228753	0.0132682	-0.00877529	0.0213761	-0.0156151	0.0097897	-0.0238153	0.017402
-0.0222068	0.0133289	-0.00833832	0.0214216	-0.015917	0.00973429	-0.0241814	0.0174818
-0.0224655	0.0133295	-0.0106581	0.0213695	-0.0174315	0.00973246	-0.0245762	0.0179305
-0.0222589	0.0132839	-0.0114942	0.0213633	-0.0187089	0.00969319	-0.0251041	0.0179644
-0.0219189	0.0133302	-0.0113236	0.0214689	-0.0188846	0.00972969	-0.0254104	0.0179911
-0.0204539	0.0134007	-0.00912098	0.0216672	-0.0199782	0.0097083	-0.0264597	0.0178204
-0.0210713	0.0133312	-0.00910101	0.0217132	-0.0204942	0.00966832	-0.0259345	0.0179793
-0.0204319	0.0133331	-0.00937091	0.0216272	-0.0209872	0.00965884	-0.0250413	0.01827
-0.0202991	0.0133027	-0.0116147	0.0215332	-0.0217461	0.00967554	-0.0257564	0.0182088
-0.0207741	0.0132812	-0.0122126	0.0214292	-0.0223362	0.00972222	-0.0268647	0.0184438
-0.0210499	0.0133355	-0.0120111	0.0214716	-0.0233229	0.0097324	-0.0279855	0.0184742
-0.0212143	0.013321	-0.0110389	0.0216495	-0.0248438	0.00967555	-0.0290338	0.0186174
-0.0211327	0.013318	-0.0128384	0.0214599	-0.0256102	0.00961887	-0.0302979	0.0184367
-0.0209845	0.0134002	-0.0125978	0.0214559	-0.0267931	0.00954948	-0.0307581	0.0185044
-0.0211186	0.0133694	-0.0127245	0.0213848	-0.027643	0.00954394	-0.0311543	0.0183923
-0.0207424	0.0133335	-0.0113897	0.0215118	-0.0274111	0.00953433	-0.0306361	0.0187924
-0.0191715	0.0134083	-0.0111027	0.0214836	-0.0282568	0.00956478	-0.031632	0.0187664
-0.017912	0.0134071	-0.00854763	0.0215915	-0.0285879	0.00955011	-0.0316883	0.0188047
-0.0175055	0.0134228	-0.0082082	0.021505	-0.0284561	0.00956621	-0.0333548	0.0187808
-0.015884	0.0134947	-0.00783851	0.0214398	-0.0290844	0.00957823	-0.0325589	0.0187934
-0.0145538	0.0135483	-0.00690222	0.0215313	-0.0302401	0.00956824	-0.0322765	0.0188084
-0.0119599	0.0136432	-0.00589405	0.0216192	-0.0305239	0.00962169	-0.031384	0.0188428
-0.0129575	0.0135751	-0.00435385	0.0217458	-0.0304958	0.00964924	-0.0312742	0.018763
-0.0117661	0.0135426	-0.00346773	0.0218124	-0.0295282	0.0097015	-0.0297653	0.0189195
-0.0105162	0.0135596	-0.00511212	0.0215303	-0.0293542	0.00964953	-0.0293897	0.018952
-0.0111125	0.0135092	-0.00466187	0.0214624	-0.0291091	0.00972717	-0.0289711	0.0189318
-0.0110307	0.0134328	-0.00336523	0.0215753	-0.0295319	0.00973398	-0.0285863	0.018912
-0.00912578	0.0135207	-0.00361714	0.0215266	-0.0292985	0.00981843	-0.0284952	0.0188917
-0.00754885	0.0135956	-0.00389341	0.0215368	-0.0290141	0.00976368	-0.0275349	0.018785
-0.00762808	0.0135571	-0.00174807	0.0215403	-0.0279633	0.00979819	-0.0288453	0.0186743
-0.00721881	0.0135479	-0.00162694	0.0213406	-0.0272593	0.00981751	-0.0270517	0.0187348
-0.0062456	0.0135804	-0.00129235	0.021335	-0.0266237	0.00987723	-0.0267064	0.0187067
-0.00557319	0.0136247	-0.000374311	0.0213606	-0.0261964	0.00985699	-0.0275568	0.0182822
-0.00514447	0.0137335	-0.00085502	0.0212654	-0.025544	0.00985633	-0.0279057	0.0182454
-0.00459441	0.0137144	-0.000364422	0.0212978	-0.0251354	0.00991321	-0.0284891	0.0183829
-0.00486318	0.0137436	-0.000425589	0.0211756	-0.0235488	0.00994764	-0.0278982	0.0184912
-0.00429352	0.0137548	0.00107087	0.0211684	-0.0226408	0.0100505	-0.0275927	0.0184084
-0.00242943	0.013845	0.00101925	0.0210962	-0.0220828	0.0100776	-0.0284368	0.0181315
-0.00081403	0.0138831	0.00431448	0.0212326	-0.0210938	0.0101168	-0.0282693	0.0181168
0.0008015	0.0139992	0.00518061	0.0212528	-0.0201164	0.0101442	-0.0283718	0.0178701
0.00207205	0.0140175	0.00718709	0.0212718	-0.0194381	0.0101353	-0.0284994	0.0178872
0.00421604	0.0141001	0.00747703	0.0212585	-0.0174063	0.0102735	-0.0282596	0.0177677
0.00560855	0.0141794	0.0097282	0.0213937	-0.0165197	0.01036	-0.0277586	0.0178208
0.00596846	0.0140782	0.0117685	0.0214279	-0.0149585	0.0104251	-0.0301841	0.0175749
0.00856827	0.0141322	0.0135477	0.0215276	-0.0132099	0.0104458	-0.0290355	0.0177879
0.00852961	0.0141275	0.013899	0.0215276	-0.0125452	0.0104846	-0.03033	0.0174034
0.00957128	0.0141423	0.0149114	0.021511	-0.0115189	0.0104932	-0.0315051	0.017316
0.0105182	0.014184	0.0151579	0.0215316	-0.0102661	0.0106214	-0.0324229	0.0172945
0.0116797	0.014156	0.0154501	0.0216105	-0.00942307	0.0105822	-0.030883	0.0173673
0.0117296	0.0141154	0.0158098	0.0215993	-0.00796969	0.0106419	-0.0304571	0.0173923
0.0115097	0.0141447	0.0173733	0.0217157	-0.00647813	0.0106745	-0.0301799	0.0173605
0.0110176	0.0141578	0.0185803	0.0217577	-0.00543203	0.0106534	-0.0307621	0.0173783
0.0127904	0.0142617	0.0184072	0.0216644	-0.00501524	0.0106534	-0.030474	0.0173671
0.0135466	0.0143035	0.019576	0.0216735	-0.00535395	0.0106742	-0.0315701	0.0174714
0.0148953	0.0143962	0.0205486	0.0217314	-0.00531373	0.0106986	-0.0329679	0.0174295
0.0164839	0.0144952	0.0207707	0.0217129	-0.0049076	0.0106554	-0.0322455	0.0176056
0.018066	0.014586	0.0206932	0.0215791	-0.00371673	0.0106816	-0.0314515	0.017716
0.0190134	0.0146411	0.0225396	0.0216303	-0.00344175	0.0106292	-0.0315225	0.0177118
0.0203062	0.014664	0.0248976	0.0217698	-0.00314124	0.0106381	-0.0315643	0.0178221
0.0211231	0.0146789	0.0259791	0.0218489	-0.00268816	0.010621	-0.0322764	0.0177606
0.0221573	0.0147179	0.026566	0.0217839	-0.00257592	0.0106392	-0.033786	0.0177549
0.022353	0.0146428	0.0268719	0.0217664	-0.00222183	0.0106503	-0.0330497	0.017853
0.023437	0.014663	0.0264103	0.0216876	-0.00107482	0.0106629	-0.0338889	0.0178062
0.0238041	0.0145807	0.0276054	0.0217631	-0.000742592	0.0107057	-0.0332528	0.0177732
0.024929	0.0145748	0.027384	0.021611	-0.000836694	0.0106616	-0.0324925	0.0176648
0.0260835	0.0145363	0.0281033	0.0216568	-0.000942321	0.0106691	-0.0326464	0.0175666
0.0272231	0.0145607	0.0285065	0.0216702	-0.000612381	0.010655	-0.0325587	0.01767
0.0272354	0.0145531	0.0294144	0.0217015	0.000188253	0.010649	-0.0330452	0.0177129
0.0262067	0.0144885	0.0288545	0.02166	-0.00011144	0.0106237	-0.033133	0.0177974
0.0265042	0.0144121	0.0294652	0.0216176	-0.000912779	0.0106091	-0.0321228	0.0178234
0.0267908	0.0144265	0.0314999	0.0217588	-4.12007e-05	0.0105996	-0.0316086	0.0177276
0.0276967	0.0144796	0.0312235	0.0216814	0.000247528	0.0105601	-0.0301378	0.0179615
0.0279902	0.0144321	0.0316638	0.0217272	0.000744681	0.0104956	-0.0295577	0.0180341
0.0285412	0.0144765	0.0300872	0.0216489	0.000329958	0.0104664	-0.0272668	0.0184901
0.0279769	0.0144528	0.0295877	0.0216862	-0.000202304	0.0104406	-0.0292969	0.0182343
0.0295916	0.0146087	0.030394	0.0218342	-0.000567682	0.0104274	-0.0292416	0.0182433
0.0296094	0.0145823	0.0314473	0.0219688	-0.00125339	0.0104261	-0.0282642	0.0183728
0.0300264	0.0145681	0.0321676	0.022018	-0.0021205	0.0103402	-0.0278064	0.0183297
0.0291194	0.0145566	0.0315261	0.0219666	-0.00297597	0.010346	-0.0292094	0.0182608
0.0285343	0.0144788	0.0303881	0.021932	-0.00318727	0.0103062	-0.0295564	0.0182841
0.0303137	0.0145273	0.0295239	0.0218711	-0.00403144	0.0102395	-0.0303722	0.0182823
0.0300394	0.014514	0.0294918	0.0218607	-0.00468796	0.0102813	-0.0301209	0.0182854
0.0301608	0.014545	0.0295932	0.0218365	-0.00415599	0.0102737	-0.0304707	0.0183776
0.0302508	0.0145467	0.0291147	0.0218823	-0.00451815	0.0102749	-0.0299145	0.0181356
0.0289845	0.0144805	0.0295061	0.0218804	-0.00475267	0.0102413	-0.0280981	0.0183425
0.0283906	0.0144857	0.0307552	0.0219304	-0.00482584	0.0102476	-0.0275587	0.0183193
0.0270532	0.0143928	0.0324126	0.0222011	-0.00578188	0.0102584	-0.0284873	0.0182792
0.0261106	0.0143429	0.0331743	0.0223426	-0.0060465	0.0102609	-0.0282393	0.0186537
0.0252854	0.0143595	0.0318496	0.0223109	-0.00641385	0.01026	-0.0298241	0.0184254
0.0249811	0.0142855	0.029919	0.0222991	-0.00694512	0.0102674	-0.0286111	0.0185093
0.0255735	0.0142996	0.029288	0.0222829	-0.00722726	0.0102288	-0.02886	0.0184603
0.0259836	0.0143615	0.0293083	0.022361	-0.00762685	0.010196	-0.0301162	0.0183309
0.0255102	0.0143425	0.030615	0.022435	-0.00817244	0.0101762	-0.0299892	0.0183884
0.0265247	0.0143777	0.0300579	0.0224227	-0.00844238	0.0101643	-0.0298628	0.0185537
0.0253587	0.0143723	0.0309484	0.0226207	-0.00796928	0.0101631	-0.0310662	0.0184783
0.0243503	0.0143367	0.0300303	0.0226236	-0.00806558	0.0101042	-0.0315196	0.0185196
0.0241995	0.0143039	0.0294942	0.0226063	-0.00809921	0.0100644	-0.0317239	0.0187228
0.023387	0.0142995	0.0282034	0.022532	-0.00924708	0.0100844	-0.03177	0.0186678
0.0244935	0.0143731	0.026844	0.0224435	-0.00887997	0.0100597	-0.0325196	0.0185926
0.0250891	0.0144336	0.0275305	0.0225821	-0.00844788	0.0100485	-0.03444	0.0185321
0.0247477	0.0144529	0.0257443	0.0225452	-0.00907728	0.0100516	-0.0348071	0.0185734
0.0230321	0.0143244	0.0261299	0.0225675	-0.00977894	0.010012	-0.0361787	0.0184496
0.0231402	0.0143917	0.0247031	0.0223689	-0.0105921	0.00999282	-0.0363023	0.0184921
0.0229832	0.0144899	0.0242668	0.0224156	-0.0103481	0.00999294	-0.0381084	0.0181115
0.0223757	0.0145568	0.0228848	0.0222677	-0.0107878	0.00998195	-0.0373824	0.0181855
0.0216567	0.0144822	0.0232887	0.0222299	-0.011365	0.00995173	-0.0376841	0.018167
0.0217192	0.0144843	0.0209283	0.0220876	-0.0108481	0.00995093	-0.0385851	0.01806
0.0223123	0.0145504	0.0194838	0.0219638	-0.0105757	0.00996884	-0.0395343	0.0181252
0.0226716	0.0146288	0.0201283	0.0220064	-0.0102924	0.00997947	-0.0405723	0.0181202
0.0234836	0.014686	0.0218276	0.0220329	-0.0100525	0.0100101	-0.0409494	0.0181242
0.0228558	0.0146381	0.0220212	0.0220281	-0.00955514	0.010038	-0.0409484	0.0181519
0.022808	0.0146566	0.0219725	0.0220427	-0.00892255	0.0100054	-0.0427515	0.0179736
0.0229273	0.0146256	0.022237	0.0221391	-0.00960314	0.0100065	-0.0430044	0.0179119
0.0231554	0.0146798	0.0219937	0.0220063	-0.00938538	0.00998132	-0.0445871	0.0178398
0.0241201	0.0147108	0.0217074	0.0219769	-0.00905371	0.00999016	-0.0459943	0.0177003
0.024594	0.0147369	0.0213295	0.0219101	-0.00918637	0.00999419	-0.0484625	0.0175801
0.0252946	0.0147573	0.0185172	0.0216257	-0.00864966	0.00996949	-0.0491491	0.0175611
0.0245034	0.014688	0.0179416	0.0214721	-0.00808115	0.00999308	-0.0506641	0.0171047
0.0242878	0.0146897	0.0174144	0.0214633	-0.00789333	0.010015	-0.0509225	0.0170717
0.0240054	0.0147088	0.0181729	0.021439	-0.00807269	0.00997283	-0.0513536	0.0171128
0.022785	0.0146307	0.0181044	0.0215453	-0.00846868	0.0100006	-0.0518005	0.017049
0.0227067	0.0145988	0.0185525	0.0214669	-0.0086195	0.00999977	-0.0514858	0.0171266
0.0218848	0.0145739	0.0174471	0.0214504	-0.00859231	0.010001	-0.0512759	0.0170498
0.02059	0.0145503	0.0182217	0.0215122	-0.00842461	0.0100315	-0.0521105	0.017134
0.0200783	0.0145315	0.0176097	0.021482	-0.00836383	0.0100304	-0.0521574	0.0170745
0.0201597	0.014523	0.0168117	0.0213927	-0.00875488	0.0100975	-0.0520314	0.0170646
0.0198675	0.0145696	0.0163787	0.0213872	-0.00956942	0.01009	-0.0522477	0.0168286
0.0192837	0.0145095	0.0160804	0.021665	-0.00911766	0.0101116	-0.0517655	0.0168989
0.0189909	0.0145412	0.0160313	0.0216887	-0.00932046	0.0101248	-0.0508683	0.0169875
0.0178163	0.0145634	0.0151972	0.0216207	-0.00960764	0.010137	-0.0506712	0.0170392
0.0177535	0.0145416	0.0153775	0.0215134	-0.00931655	0.0101447	-0.0510063	0.0171111
0.0184371	0.0145598	0.0150789	0.0215271	-0.00876114	0.0101543	-0.0507138	0.0174604
0.0181041	0.0145641	0.0148867	0.021625	-0.00791984	0.0102125	-0.0508857	0.0175233
0.0183383	0.0144258	0.0154543	0.0216664	-0.00786318	0.0101826	-0.049945	0.017582
0.0177363	0.0143551	0.0182349	0.0220327	-0.00714894	0.0102479	-0.049822	0.0175387
0.0178434	0.0143585	0.0187492	0.0221686	-0.00595971	0.010232	-0.048365	0.0177305
0.0170327	0.0142939	0.0182301	0.0222734	-0.00534997	0.0102586	-0.0471299	0.0177718
0.0153212	0.0142276	0.0193614	0.0224803	-0.00533112	0.0102301	-0.0454457	0.0179453
0.014836	0.0141163	0.0187427	0.0224027	-0.00514296	0.0102741	-0.0446852	0.0178836
0.0138204	0.014104	0.0178726	0.022413	-0.0048856	0.010291	-0.0452184	0.0177669
0.0137057	0.0141676	0.0172264	0.0224191	-0.0040896	0.0102688	-0.0452843	0.0177994
0.0121782	0.0140408	0.0150546	0.0222643	-0.00446605	0.0102294	-0.0449435	0.0178537
0.0110335	0.0139875	0.0155021	0.0223877	-0.00363678	0.0102515	-0.0455237	0.0177729
0.010322	0.0139324	0.0154993	0.0224861	-0.00373922	0.0102362	-0.045241	0.0178889
0.00974302	0.0139128	0.0142322	0.022516	-0.0036259	0.0103227	-0.045338	0.0178686
0.010043	0.0138741	0.0124846	0.0224789	-0.00394643	0.0103111	-0.0454159	0.0178561
0.00978016	0.0138714	0.0131902	0.0225615	-0.00325027	0.0103646	-0.0435993	0.0179171
0.0100325	0.0139126	0.0118913	0.0224974	-0.00352961	0.0102911	-0.0413999	0.018112
0.00974383	0.0138516	0.0100929	0.0223405	-0.00325239	0.0102053	-0.041319	0.0180996
0.00918048	0.0138352	0.00934883	0.0223235	-0.002596	0.0102621	-0.0416778	0.0181063
0.00918525	0.013829	0.00976755	0.0223994	-0.0020634	0.0102516	-0.0396201	0.018311
0.00844093	0.0138168	0.00946227	0.0225295	-0.00223276	0.0102506	-0.0388408	0.0183189
0.0098903	0.0138703	0.00988054	0.0226338	-0.00236829	0.0102675	-0.0374776	0.0186187
0.00984596	0.0138622	0.00744094	0.0224514	-0.00206415	0.010209	-0.0343361	0.018771
0.0108208	0.0139305	0.00670234	0.0224118	-0.00153087	0.0102032	-0.0332402	0.0188721
0.0112448	0.0140707	0.00574301	0.0223936	-0.000618781	0.0101731	-0.0332009	0.018869
0.0113037	0.0140551	0.0051922	0.0224228	6.1393e-05	0.0102033	-0.0330519	0.0189376
0.0119425	0.0140808	0.0048972	0.0222041	0.000798025	0.0101671	-0.03211	0.0189315
0.0108429	0.0140221	0.004637	0.0221656	0.00100808	0.0101391	-0.0329423	0.0188853
0.0109701	0.0140301	0.00403799	0.0221878	0.00187583	0.010118	-0.0318488	0.0188284
0.0109998	0.0139785	0.00425525	0.0223935	0.00269665	0.0101155	-0.0312078	0.0187576
0.0110841	0.0140439	0.00333386	0.0222756	0.0023487	0.0100918	-0.0307714	0.018422
0.0112599	0.0140059	0.00203667	0.0221598	0.00213042	0.0101234	-0.0296936	0.0184083
0.0106556	0.014004	0.00222423	0.0221883	0.00196994	0.0101699	-0.0264758	0.018793
0.0113337	0.014028	-0.000376189	0.021851	0.00288159	0.010154	-0.0257362	0.0189923
0.010106	0.0139342	-0.00118312	0.0216852	0.00317906	0.0102242	-0.0262004	0.0189466
0.0101161	0.0139648	-0.000211713	0.0215471	0.00361402	0.0102234	-0.0248573	0.0190357
0.0111874	0.0139954	-0.000600674	0.0215079	0.00430199	0.0101942	-0.0244353	0.0189968
0.0114539	0.0140359	-0.000444405	0.0215554	0.00478062	0.0101603	-0.0231911	0.0191233
0.0104453	0.0139427	-0.00187049	0.0214693	0.00541134	0.0101671	-0.0220551	0.0192448
0.00973324	0.0138959	-0.00263043	0.0214232	0.00592698	0.0101933	-0.0205401	0.0193271
0.0107891	0.0139376	-0.00131368	0.0214629	0.0067978	0.0102124	-0.0194969	0.0194296
0.0109794	0.0139525	-0.00218587	0.0213269	0.00650569	0.0101704	-0.0196393	0.0195127
0.010772	0.0139409	-0.00169844	0.0213994	0.00738709	0.0101903	-0.0182306	0.0197273
0.0109814	0.0140345	-2.54946e-05	0.0214541	0.00800914	0.0101383	-0.016352	0.0197551
0.0101852	0.0139453	-0.000383342	0.0213749	0.00830363	0.0101501	-0.0133056	0.0198569
0.00963546	0.0139486	-0.000868648	0.0212671	0.00814983	0.0101336	-0.0130234	0.019897
0.00930929	0.0139762	-0.000187125	0.0213465	0.00826747	0.0101202	-0.0137449	0.0198664
0.00988568	0.0139753	0.0012706	0.0213916	0.00879699	0.0102275	-0.0119458	0.0202495
0.010089	0.013931	0.000495574	0.0212886	0.00830584	0.0102042	-0.0118826	0.0203141
0.00978371	0.0139769	0.00209963	0.0212218	0.00892972	0.0101794	-0.0122123	0.0203012
0.0097811	0.013973	0.00244274	0.021097	0.0102702	0.0101971	-0.012001	0.0204113
0.00946166	0.0139429	0.00159493	0.0209601	0.0109709	0.0101741	-0.0112518	0.0202746
0.0102941	0.0139828	0.00311781	0.0210105	0.0113808	0.0102097	-0.0132144	0.0200082
0.0100007	0.0139592	0.00540689	0.0210341	0.0107189	0.0102334	-0.0142163	0.01996
0.00900791	0.0138656	0.00569419	0.0211302	0.0103364	0.0102347	-0.0124423	0.020088
0.00832087	0.0138108	0.00648559	0.0210829	0.0103174	0.0101716	-0.0110783	0.0202212
0.0075696	0.013763	0.00760793	0.0211477	0.00963246	0.0101872	-0.0118913	0.0201966
0.00833492	0.0137344	0.00881947	0.021307	0.00994088	0.0101733	-0.0107222	0.0202721
0.00758076	0.0136811	0.0100048	0.0215651	0.00979789	0.0101751	-0.0107463	0.0203119
0.00748602	0.0136506	0.00909877	0.0213572	0.00885116	0.0101207	-0.0108472	0.020324
0.00657344	0.0136009	0.0103262	0.0215018	0.00907292	0.010097	-0.0113335	0.020239
0.00639239	0.0135499	0.0118055	0.0217093	0.00953642	0.0100642	-0.0120883	0.0200821
0.00557611	0.013546	0.0114074	0.0217015	0.0102799	0.0100307	-0.0142952	0.0197344
0.00568613	0.0135088	0.0115045	0.0216621	0.00973523	0.0100227	-0.0153314	0.0195105
0.00510279	0.0134964	0.0116611	0.0216077	0.0101491	0.00998552	-0.0147932	0.0194378
0.00543613	0.0134614	0.0113336	0.0217161	0.0104189	0.00996815	-0.0158351	0.0192556
0.00428866	0.0134021	0.0110787	0.0216237	0.0112598	0.0100559	-0.0154317	0.0192625
0.0044631	0.0133684	0.0113012	0.0217044	0.0110008	0.010033	-0.0158154	0.0191968
0.00544142	0.0134228	0.0133419	0.021786	0.010584	0.00999552	-0.0158622	0.0191194
0.00537912	0.0133624	0.0143579	0.0218145	0.0104213	0.00998751	-0.0170118	0.0189792
0.00480635	0.0133503	0.0137243	0.0218148	0.0103332	0.00998248	-0.0161086	0.0189334
0.00497746	0.0133372	0.0150366	0.0218061	0.0116041	0.0099961	-0.0149609	0.0188976
0.0041392	0.0132709	0.0153635	0.0217944	0.0121262	0.0099605	-0.0164368	0.0185177
0.00403445	0.0131862	0.0138322	0.0216718	0.0116748	0.0099511	-0.0165154	0.0184937
0.00328632	0.0131438	0.0148333	0.0217594	0.012155	0.00995367	-0.0157321	0.0187714
0.00439447	0.0131264	0.0155508	0.0219563	0.0127404	0.00994939	-0.0166732	0.0186078
0.00458287	0.0131085	0.0145127	0.0219812	0.0134241	0.0100467	-0.0156458	0.0185929
0.00434164	0.0131816	0.0163395	0.0220755	0.0132644	0.00997482	-0.0155297	0.0182446
0.00469662	0.0132013	0.0183865	0.0222872	0.0142325	0.0100131	-0.0138901	0.0181737
0.00561261	0.0132417	0.0163689	0.0222326	0.0145913	0.00998953	-0.0130378	0.018255
0.00455007	0.0132051	0.0167415	0.0223559	0.0142483	0.0100171	-0.0125925	0.0180998
0.00354242	0.0132375	0.0172627	0.0225563	0.0144708	0.0100363	-0.0120952	0.0181165
0.00288169	0.0131724	0.0169196	0.0226748	0.0147278	0.0100247	-0.00989777	0.0184585
0.00297427	0.0131658	0.0165471	0.0227757	0.0153522	0.0100282	-0.00785469	0.0185661
0.0029239	0.0130861	0.0166623	0.0226747	0.0155873	0.0100014	-0.00878958	0.0184647
0.00348736	0.0131196	0.0162115	0.0226807	0.0163565	0.0100684	-0.00801064	0.0183283
0.00471219	0.0132587	0.0158601	0.0227136	0.0170673	0.0100474	-0.00669362	0.0183346
0.00461681	0.0133048	0.0141814	0.02259	0.0174472	0.0100981	-0.00638528	0.0182518
0.00381635	0.013235	0.012806	0.0222798	0.0173938	0.01011	-0.00698682	0.0181869
0.00354563	0.0132049	0.0136476	0.0223205	0.0176007	0.0101537	-0.00446921	0.018285
0.00406458	0.0132232	0.0136191	0.0222527	0.0180002	0.0102031	-0.00405806	0.0182884
0.00400265	0.0132152	0.0137843	0.0221945	0.0173707	0.0102186	-0.00282397	0.0183844
0.00458381	0.0131958	0.0139929	0.0222092	0.0174353	0.0102419	-0.00229616	0.0185723
0.00564566	0.0132911	0.0149006	0.0222916	0.0172503	0.0102319	-0.000828314	0.0189356
0.00553227	0.0132862	0.0140823	0.0222346	0.0173287	0.0102351	-0.000287978	0.0190857
0.00429301	0.0133184	0.0158942	0.0223153	0.0178447	0.0102522	0.000210851	0.019165
0.00497366	0.0133613	0.0167679	0.0223975	0.0175965	0.0102739	9.69048e-05	0.018994
0.00524377	0.013393	0.0163733	0.0223503	0.0179563	0.0103144	0.0023571	0.0191242
0.00512143	0.0134127	0.0159496	0.0223683	0.0176847	0.0102629	0.00397307	0.0193007
0.00496015	0.0134361	0.0156929	0.0223236	0.0177754	0.0102618	0.00459084	0.0192782
0.00577162	0.013445	0.0159234	0.0223583	0.0178591	0.0102997	0.00537077	0.0193054
0.00525455	0.0134748	0.0143083	0.0223992	0.0172138	0.0103524	0.00617976	0.0193394
0.00609975	0.0135734	0.0139385	0.0223595	0.0163998	0.0103574	0.00796653	0.0194762
0.00585356	0.0135156	0.015644	0.0224638	0.0167416	0.0103788	0.00900528	0.0195876
0.00683634	0.0136754	0.016925	0.022664	0.0171264	0.0103849	0.00905526	0.0194491
0.00584324	0.0136765	0.017237	0.022579	0.0163496	0.0104053	0.0114224	0.0196298
0.00486377	0.0136494	0.017955	0.0225097	0.0161704	0.0103495	0.0117165	0.0196164
0.00439373	0.0135688	0.015616	0.0223915	0.0163442	0.010367	0.0127156	0.0197145
0.00364229	0.0135709	0.0150204	0.0222437	0.0159459	0.0104436	0.0124904	0.0196377
0.00252099	0.0135124	0.0141419	0.0221445	0.0159186	0.0104833	0.0120927	0.0195588
0.00405572	0.0135937	0.0150807	0.0221989	0.0160871	0.0105088	0.012744	0.0195583
0.00495436	0.0135724	0.0151115	0.0220473	0.0164272	0.0105422	0.012063	0.0196051
0.00470659	0.0135937	0.016302	0.022011	0.01645	0.0106035	0.0112463	0.0192687
0.00483061	0.0137286	0.0153157	0.0218778	0.0162981	0.0106077	0.0116173	0.0192615
0.00464429	0.0137378	0.0161611	0.0219216	0.0164962	0.010673	0.0137997	0.0193964
0.00444876	0.0137703	0.0155804	0.0218851	0.0160273	0.0106233	0.0127873	0.0193542
0.00281883	0.0136156	0.0157861	0.0218316	0.0161494	0.0106816	0.0112221	0.0192685
0.00258228	0.013636	0.0180141	0.0219113	0.0155025	0.010681	0.0103699	0.0192372
0.00340258	0.0136547	0.018523	0.0219256	0.0159147	0.0106656	0.0121211	0.0192863
0.00342344	0.0137104	0.0181544	0.0219214	0.0169802	0.0107002	0.0102355	0.0191082
0.00298148	0.013693	0.0183888	0.0220604	0.017322	0.0106809	0.0104312	0.0190646
0.00240472	0.0137669	0.0169028	0.0219397	0.0184744	0.0106765	0.0108784	0.0191083
0.00220552	0.0137576	0.0174075	0.0219261	0.0182057	0.0106472	0.0104564	0.0188967
0.00076212	0.0136671	0.0173566	0.0219201	0.018775	0.0106224	0.0105149	0.0186422
0.00137861	0.0137454	0.0188661	0.0221298	0.0183498	0.0106377	0.0122106	0.0189361
0.00371644	0.0138705	0.0177925	0.0221309	0.0176307	0.0106515	0.0129383	0.0190695
0.00288768	0.0139237	0.0166253	0.0220744	0.0177633	0.0106023	0.0136299	0.0191353
0.00174071	0.0139454	0.0166822	0.0220325	0.0178157	0.0105661	0.0115582	0.019046
0.00127233	0.0138945	0.0176658	0.0220837	0.0186274	0.0106081	0.0100489	0.0189643
0.000736211	0.0138791	0.018151	0.0220848	0.0180906	0.0106011	0.0105587	0.0190598
0.000702989	0.0139776	0.0192354	0.0222067	0.0182494	0.0106411	0.011427	0.0190854
0.000913635	0.0139207	0.0183883	0.022007	0.0182047	0.0106172	0.011327	0.0192354
0.000646047	0.0139521	0.0182307	0.0219957	0.0186599	0.0106497	0.0101832	0.0190918
0.000935767	0.01405	0.0173009	0.0219127	0.0190761	0.0106775	0.0104059	0.0193162
0.000659789	0.0139613	0.0166376	0.0217835	0.0198495	0.0107017	0.00731412	0.0190851
0.000181398	0.0139504	0.0163414	0.0218688	0.0202063	0.0106887	0.00536238	0.0190034
0.000230363	0.013931	0.0151045	0.0217944	0.0197678	0.0107669	0.00452811	0.0189005
0.000354928	0.0139663	0.0153898	0.0217659	0.019586	0.0108272	0.00347906	0.0187913
0.00076227	0.0139937	0.0147138	0.0217477	0.0190657	0.0107066	0.00338516	0.0187969
0.0016809	0.0141394	0.0145387	0.0217942	0.0187595	0.0107175	0.00308679	0.0187131
0.000943855	0.0140926	0.0123579	0.0216954	0.0181911	0.0106594	0.00348313	0.0190025
0.000616291	0.0140757	0.0122359	0.021673	0.0175103	0.010615	0.00211094	0.0187823
0.000859644	0.0141204	0.0121952	0.0216852	0.0168771	0.0105996	0.00291861	0.0188984
0.00101464	0.0139981	0.0133316	0.0216876	0.0164395	0.010529	0.002427	0.0188528
0.000983502	0.01406	0.0143056	0.0217603	0.0164442	0.0104611	0.00076045	0.0187599
0.000876906	0.0135913	0.0142951	0.0210715	0.0163086	0.0101465	0.000694319	0.0181155
0.00143518	0.0131884	0.01423	0.0203825	0.0158758	0.00975087	0.00213529	0.0176337
0.00133197	0.0126986	0.0131897	0.0196454	0.0159177	0.00939242	0.00327082	0.0171046
0.00146916	0.0122828	0.0125659	0.0189214	0.0152446	0.00904997	0.00281487	0.0165482
0.00127417	0.0118351	0.0116429	0.0181763	0.0142376	0.00868962	0.00325241	0.0160117
0.00136929	0.0113986	0.0108413	0.0173275	0.0132761	0.00836453	0.00378742	0.0154936
0.00175859	0.0109095	0.0115598	0.0166753	0.012331	0.00799176	0.00315161	0.0148467
0.00193441	0.010485	0.0106062	0.0158981	0.0120124	0.00768035	0.00290926	0.014204
0.00195886	0.0100596	0.0101753	0.0151926	0.0111888	0.00736981	0.00287015	0.0136096
0.00192256	0.00956446	0.00839099	0.0143068	0.0106898	0.00702107	0.000492749	0.0125452
0.000251305	0.00898139	0.0078022	0.0134831	0.0100506	0.00665103	0.000146047	0.0118585
0.000453902	0.00844233	0.0075425	0.0127526	0.00915553	0.00631148	-0.000549468	0.0112358
0.00100941	0.00797818	0.00753005	0.0120767	0.00868783	0.00598302	0.000419824	0.0106729
0.00143539	0.00757291	0.00547586	0.0112679	0.00758377	0.0056384	0.00139732	0.0100788
0.00206555	0.00713482	0.00458164	0.010569	0.00704068	0.0052972	0.00164264	0.00947369

## Sheet: Fig2b
baseFR_V1	baseFR_V2	DMI_GroupBybaseFR_V1	DMI_GroupBybaseFR_V2	DMI_V1	DMI_V2
0.408182	0.226557	5	2	-0.0411906	0.246624
0.110067	0.255862	1	3	-0.235057	0.268206
0.135792	0.257262	1	3	-0.28712	0.159538
0.123286	0.226456	1	2	0.217145	0.216659
0.127375	0.243659	1	3	-0.0942033	0.722698
0.271242	0.340871	3	4	0.158396	0.172457
0.631107	0.339814	5	4	-0.556138	-0.11799
0.167185	0.186597	1	2	0.284422	0.231418
0.53483	0.221265	5	2	0.0477936	0.740315
0.165967	0.398658	1	5	0.188907	0.386775
0.456261	0.257813	5	3	-0.0416482	0.582697
0.38554	0.293727	4	3	-0.116952	0.404935
0.22455	0.339816	2	4	0.113271	0.508035
0.293826	0.206117	3	2	0.14614	0.410941
0.398821	0.317698	5	4	0.0830386	0.361671
0.682414	0.23632	5	2	0.354348	0.516822
0.494992	0.368548	5	4	0.387623	0.523955
0.451292	0.152002	5	1	0.335028	0.416985
0.340558	0.388121	4	4	0.0386428	0.259084
0.278554	0.390442	3	4	0.713246	-0.126754
0.229499	0.383336	2	4	0.185127	0.17753
0.135308	0.289545	1	3	0.0409316	0.425891
0.148307	0.231875	1	2	0.0945017	0.558761
0.234644	0.370185	2	4	0.373515	0.285614
0.303052	0.321777	4	4	-0.360627	0.557339
0.312414	0.415433	4	5	0.162231	0.741621
0.304992	0.44747	4	5	0.108522	0.778469
0.148496	0.613453	1	5	-0.195237	0.778623
0.0593125	0.647776	1	5	0.0862608	0.801314
0.298214	0.52835	4	5	0.19196	0.793175
0.358359	0.621753	4	5	0.375733	0.471678
0.3292	0.443893	4	5	0.116343	0.78634
0.244766	0.261134	3	3	0.0279495	0.375648
0.258052	0.364525	3	4	0.312826	0.0929145
0.144203	0.453835	1	5	0.0618983	0.122885
0.172496	0.391271	1	4	0.223951	-0.00795721
0.201332	0.296786	2	4	-0.0635484	0.0466832
0.195772	0.289672	2	3	-0.30181	0.348912
0.208763	0.236724	2	2	0.195078	0.392222
0.203375	0.176894	2	2	-0.0476224	0.391719
0.190732	0.415108	2	5	0.226669	0.514372
0.205911	0.433714	2	5	-0.209944	0.265429
0.115604	0.403265	1	5	0.131886	0.252937
0.262269	0.352098	3	4	-0.276607	0.181364
0.629781	0.349345	5	4	-0.413627	0.351716
0.525765	0.195804	5	2	0.439944	-0.213607
0.380851	0.226154	4	2	0.0455549	0.121226
0.584302	0.480884	5	5	0.217748	0.126836
0.407029	0.269148	5	3	-0.291883	0.16906
0.197443	0.252561	2	3	0.29483	0.444965
0.24155	0.235163	3	2	0.157999	0.222351
0.537076	0.267381	5	3	0.448687	0.191517
0.224325	0.148028	2	1	-0.372292	0.275063
0.235843	0.140415	2	1	-0.677221	-0.0858662
0.333317	0.266056	4	3	-0.0675185	0.24479
0.379261	0.184461	4	2	-0.440877	-0.0672259
0.113398	0.246987	1	3	0.124315	0.127602
0.391118	0.158997	4	1	-0.113842	0.430645
0.327476	0.117871	4	1	-0.317732	0.59318
0.319982	0.143339	4	1	0.254432	0.500786
0.217224	0.0631204	2	1	-0.0253984	0.0586367
0.114905	0.130439	1	1	-0.0905383	0.435897
0.0970341	0.118321	1	1	-0.29279	0.354949
0.0597259	0.246561	1	3	0.13358	0.0197797
0.0596469	0.16125	1	1	-0.457955	0.333986
0.280956	0.154829	3	1	0.164913	0.41606
0.652689	0.105742	5	1	0.194273	0.319817
0.750178	0.170032	5	1	0.0494416	0.267297
0.26498	0.320198	3	4	-0.132268	0.279665
0.556098	0.423564	5	5	0.556517	0.315412
0.348055	0.297169	4	4	-0.316278	0.256151
0.279565	0.314069	3	4	0.698109	0.276108
0.563149	0.249498	5	3	-0.237589	0.0890795
0.180533	0.125445	2	1	0.12437	0.392853
0.334939	0.296147	4	4	0.0927558	0.251902
0.37561	0.180032	4	2	0.173914	0.194179
0.266123	0.279722	3	3	-0.587827	0.184264
0.232438	0.337536	2	4	-0.252637	0.22975
0.0675357	0.452968	1	5	-0.580065	0.168333
0.114409	0.386074	1	4	-0.330153	0.488364
0.121951	0.186264	1	2	-0.207328	0.344747
0.182335	0.163198	2	1	-0.446345	0.463579
0.357255	0.144547	4	1	-0.417063	0.475198
0.239164	0.162797	3	1	-0.130462	0.415207
0.240967	0.19959	3	2	-0.0907076	0.479787
0.215514	0.245613	2	3	-0.203177	0.515906
0.189383	0.331595	2	4	-0.225823	0.400366
0.219014	0.364177	2	4	-0.398228	0.406765
0.282978	0.310391	3	4	0.235208	0.589533
0.27321	0.298208	3	4	-0.0734604	0.443593
0.162086	0.230939	1	2	0.58702	-0.327575
0.481625	0.251703	5	3	-0.298801	0.646805
0.288947	0.214946	3	2	-0.419019	0.832308
0.279615	0.188594	3	2	0.280428	0.708976
0.329388	0.18388	4	2	0.183564	0.597914
0.225701	0.362269	2	4	-0.441461	0.450836
0.211669	0.20212	2	2	0.239115	0.464668
0.420672	0.137664	5	1	0.0911055	0.477207
0.276665	0.191672	3	2	-0.274949	0.0876744
0.14566	0.272328	1	3	-0.462519	0.196526
0.0783867	0.462824	1	5	-0.547535	0.189325
0.0781884	0.465581	1	5	-0.499901	0.205434
0.354273	0.512242	4	5	-0.571667	0.644297
0.2165	0.305777	2	4	-0.140635	0.39373
0.20234	0.234282	2	2	-0.489215	0.604713
0.10036	0.193216	1	2	-0.292323	0.425438
0.0848924	0.186024	1	2	-0.237778	0.378107
0.0926872	0.151206	1	1	-0.443311	0.468989
0.0754846	0.204486	1	2	0.126989	0.435752
0.26848	0.133595	3	1	0.0558835	0.548835
0.205083	0.233749	2	2	0.270679	0.154702
0.355794	0.212361	4	2	0.214966	0.287908
0.47511	0.347289	5	4	0.156844	0.0161467
0.244596	0.440406	3	5	0.40159	-0.269992
0.254929	0.141021	3	1	-0.230576	0.378777
0.100426	0.181303	1	2	0.290894	0.0590778
0.2086	0.207941	2	2	0.59911	0.412286
0.333221	0.229014	4	2	-0.134801	-0.107033
0.322168	0.308713	4	4	0.069239	0.0748832
0.27669	0.19443	3	2	0.143595	0.0715923
0.124743	0.268793	1	3	0.0286577	-0.274955
0.137264	0.468444	1	5	0.0886567	0.205189
0.143936	0.387606	1	4	-0.177124	-0.210415
0.501659	0.577497	5	5	-0.283269	-0.456458
0.410792	0.409245	5	5	-0.249017	0.0613563
0.641893	0.456066	5	5	-0.0322467	-0.0562454
0.468422	0.272714	5	3	0.252692	0.213197
0.198964	0.327264	2	4	0.376741	0.0045801
0.321036	0.342629	4	4	-0.0394349	-0.343302
0.223094	0.279462	2	3	-0.02187	0.0162229
0.143551	0.257179	1	3	-0.364231	-0.412554
0.383299	1.04133	4	5	0.165807	0.420589
0.330563	0.352722	4	4	-0.0751108	0.333689
0.40804	0.414286	5	5	-0.373138	0.21062
0.192746	0.254021	2	3	-0.055434	0.19822
0.119076	0.189646	1	2	-0.238801	0.0497714
0.229952	0.274051	2	3	0.032291	0.162107
0.252132	0.269663	3	3	-0.0884898	0.517186
0.148553	0.282705	1	3	-0.345394	0.429163
0.136712	0.293182	1	3	-0.450932	0.504866
0.255111	0.447978	3	5	-0.657977	0.424997
0.0914277	0.365514	1	4	-0.950182	0.398068
0.297788	0.195107	4	2	-0.300011	0.483637
0.166797	0.460668	1	5	-0.69923	0.515104
0.14959	0.186401	1	2	-0.62867	0.444861
0.216223	0.216278	2	2	-0.296995	0.496059
0.238922	0.162188	3	1	0.261326	0.261103
0.218665	0.251426	2	3	0.0318138	0.214818
0.206015	0.279809	2	3	0.0137345	0.134192
0.275384	0.359072	3	4	-0.156376	0.244759
0.123811	0.391661	1	5	-0.492101	0.0908371
0.450704	0.50879	5	5	0.0297594	0.563986
0.712121	0.342618	5	4	-0.323877	0.154335
0.435556	0.2131	5	2	0.47864	0.602267
0.348525	0.395364	4	5	-0.186884	0.528456
0.204506	0.423905	2	5	-0.217794	0.656199
0.22076	0.414256	2	5	-0.277059	0.635959
0.129574	0.282131	1	3	0.03745	0.577082
0.115374	0.299068	1	4	-0.339589	0.431462
0.150523	0.334601	1	4	-0.541855	0.646918
0.412419	0.259883	5	3	-0.438596	0.504296
0.177869	0.466674	2	5	-0.436406	0.54115
0.205952	0.127654	2	1	-0.691637	0.437569
0.204274	0.15515	2	1	-0.781842	0.474012
0.0709901	0.22413	1	2	0.203564	0.26444
0.125105	0.249635	1	3	0.111573	0.411875
0.177876	0.488255	2	5	0.535678	0.295944
0.230023	0.329103	2	4	0.371368	-0.242875
0.188879	0.256082	2	3	-0.000153216	0.0561378
0.761905	0.283173	5	3	0.0923309	0.0420744
0.736986	0.22619	5	2	0.225198	0.307611
0.0712428	0.497699	1	5	-0.268484	0.398554
0.724422	0.30177	5	4	-0.0240078	0.447783
0.436586	0.328533	5	4	0.20469	0.408287
0.219821	0.235457	2	2	0.225665	0.399328
0.140609	0.257244	1	3	-0.515718	0.796879
0.485302	0.329146	5	4	-0.181554	0.301969
0.428493	0.0886943	5	1	-0.0925023	-0.0705491
0.190385	0.111902	2	1	-0.212023	0.290142
0.0752034	0.230179	1	2	-0.198253	-0.0134827
0.0819669	0.0596157	1	1	-0.0918267	0.123914
0.169866	0.0705906	1	1	-0.126655	0.226319
0.124186	0.147656	1	1	-0.44932	0.320297
0.143243	0.143688	1	1	-0.319752	0.0390088
0.506617	0.238245	5	3	-0.61027	0.317219
0.349943	0.115369	4	1	0.0774852	0.160412
0.492324	0.269767	5	3	-0.33538	-0.36362
0.249801	0.270224	3	3	0.14426	-0.409309
0.152378	0.177122	1	2	-0.149606	-0.0675237
0.120527	0.1079	1	1	-0.0605566	0.369129
0.364611	0.210299	4	2	0.198507	0.0604637
0.329393	0.27032	4	3	0.105238	0.00895525
0.423383	0.61591	5	5	-0.11959	0.194319
0.25909	0.683908	3	5	-0.222184	0.476021
0.453553	0.444444	5	5	-0.159526	0.638875
0.355121	0.537262	4	5	0.249309	0.436901
0.285979	0.45187	3	5	0.256452	0.756032
0.323139	1.09158	4	5	-0.235281	0.231906
0.201387	0.505757	2	5	-0.0660022	-0.120375
0.371502	0.30084	4	4	-0.151208	0.592803
0.362932	0.312924	4	4	0.0804231	0.507654
0.275788	0.28439	3	3	0.228263	0.446993
0.323675	0.255688	4	3	0.119464	0.505162
0.127792	0.334728	1	4	-0.456037	0.518877
0.147227	0.25045	1	3	-0.388726	-0.335972
0.107831	0.326705	1	4	-0.353041	0.418941
0.292295	0.153716	3	1	-0.544175	-0.0287825
0.261594	0.218167	3	2	-0.34412	0.628925
0.166285	0.277122	1	3	-0.420084	0.723573
0.223016	0.350442	2	4	-0.325226	0.412599
0.241763	0.6907	3	5	0.33643	0.342668
0.283052	0.491863	3	5	-0.0187591	0.183173
0.207462	0.633198	2	5	-0.172247	-0.190567
0.215593	0.71112	2	5	-0.414024	0.283709
0.120385	0.642647	1	5	0.152214	0.0550141
0.110294	0.28249	1	3	0.356062	0.377801
0.121581	0.356603	1	4	0.352655	-0.284932
0.198915	0.281087	2	3	0.309351	0.572242
0.119048	1.12168	1	5	-0.472309	0.806686
0.28103	0.559845	3	5	-0.201009	0.555172
0.138746	1.325	1	5	-0.453097	0.622542
0.0246806	0.743951	1	5	0.0240438	0.413698
0.0493746	0.628264	1	5	-0.400597	-0.0819347
0.122449	0.653004	1	5	-0.383144	0.568179
0.152192	0.26788	1	3	0.14509	-0.245122
0.305315	0.370783	4	4	-0.286053	-0.161825
0.323359	0.418815	4	5	-0.290687	-0.239767
0.0562676	0.420219	1	5	-0.451857	-0.181312
0.0928009	0.329506	1	4	-0.246487	-0.221355
0.185634	0.328205	2	4	0.2711	-0.0302645
0.248447	0.326593	3	4	0.402438	0.254488
0.357143	0.728149	4	5	-0.0320656	0.300642
0.233903	0.329897	2	4	-0.150892	-0.309183
0.422078	0.434065	5	5	0.497154	0.101757
0.162562	0.265174	1	3	0.226852	0.0656926
0.254493	0.29669	3	4	0.00661863	0.429354
0.287963	0.130723	3	1	-0.307818	0.0294812
0.220652	0.513173	2	5	0.375319	-0.126651
0.385531	0.0899719	4	1	0.502571	0.249264
0.202254	0.125171	2	1	0.518441	0.293828
0.224435	0.173386	2	1	0.140824	0.015997
0.152823	0.187117	1	2	0.4225	-0.615223
0.20162	0.110813	2	1	0.032861	0.133493
0.0737733	0.151353	1	1	0.33913	-0.203844
0.140435	0.133911	1	1	0.0288778	-0.037469
0.277358	0.174689	3	1	0.326927	0.286325
0.304275	0.336951	4	4	0.194104	-0.368926
0.265093	0.417526	3	5	0.114451	-0.722819
0.360345	0.292552	4	3	0.209239	-0.345618
0.254621	0.193484	3	2	0.225366	0.240152
0.258828	0.289165	3	3	0.107041	0.281577
0.181384	0.238094	2	2	0.402176	0.208799
0.192311	0.142194	2	1	0.255687	0.259796
0.231056	0.301348	2	4	0.228542	0.372328
0.216108	0.14174	2	1	0.533247	0.337897
0.15594	0.201924	1	2	0.372816	0.289981
0.191191	0.299335	2	4	0.28674	0.23896
0.230842	0.278584	2	3	0.345879	0.29828
0.2777	0.324376	3	4	0.234464	0.201404
0.232527	0.290072	2	3	0.278114	0.246684
0.280895	0.236382	3	2	0.17661	0.156222
0.326448	0.319581	4	4	0.616659	0.470812
0.186778	0.372162	2	4	0.448278	0.426609
0.198318	0.313849	2	4	0.0542299	0.325025
0.371687	0.609417	4	5	0.01801	0.370788
0.270962	0.420963	3	5	-0.324466	0.479699
0.259665	0.243971	3	3	-0.556425	0.466455
0.226713	0.238661	2	3	-0.186868	0.788281
0.197082	0.338757	2	4	0.0122943	0.466601
0.201219	0.7028	2	5	0.0649198	0.44111
0.227723	0.541247	2	5	0.00682096	0.515853
0.126793	0.725523	1	5	0.488599	0.243
0.109955	0.993928	1	5	0.586479	0.27156
0.16288	0.21162	1	2	0.136441	0.456554
0.185627	0.2052	2	2	0.188301	0.390915
0.2359	0.222031	2	2	0.478737	0.393764
0.164094	0.155476	1	1	-0.114259	0.318159
0.252322	0.179753	3	2	0.383274	0.501189
0.290751	0.332923	3	4	-0.214798	0.625401
0.200146	0.241933	2	3	0.361319	0.38187
0.174028	0.220152	1	2	0.0978921	0.304192
0.375568	0.260202	4	3	0.325149	0.327676
0.228904	0.187996	2	2	-0.365478	0.176563
0.227519	0.131392	2	1	-0.7169	-0.134361
0.218496	0.282757	2	3	-0.146423	0.240717
0.169251	0.227795	1	2	-0.272381	-0.0172587
0.252529	0.238221	3	3	0.71218	-0.540634
0.193069	0.239306	2	3	0.510597	-0.331181
0.0813761	0.207949	1	2	0.398915	-0.373268
0.129758	0.165567	1	1	0.225421	-0.0241489
0.174328	0.122143	1	1	0.26696	-0.34322
0.0646385	0.14717	1	1	0.631347	-0.379013
0.0831567	0.146785	1	1	-0.0595774	-0.422901
0.386547	0.166002	4	1	0.732096	0.0687638
0.202412	0.126165	2	1	0.49605	0.050775
0.22209	0.0909036	2	1	0.115866	0.0335555
0.693923	0.0562721	5	1	0.23439	-0.221063
0.115929	0.226076	1	2	-0.367813	0.211061
0.347096	0.16812	4	1	-0.00768232	-0.30896
0.23717	0.197696	2	2	0.0935024	0.194548
0.446189	0.300128	5	4	0.0304999	-0.136609
0.342278	0.256017	4	3	0.492695	0.0178399
0.449468	0.215602	5	2	-0.368966	0.295927
0.270471	0.191601	3	2	0.0326466	-0.426779
0.185177	0.250645	2	3	0.554245	0.748281
0.269083	0.316148	3	4	0.417816	-0.200893
0.191633	0.275179	2	3	0.428224	-0.090294
0.202685	0.233596	2	2	0.541255	0.0774798
0.574234	0.154848	5	1	0.143313	-0.0538833
1.09867	0.408965	5	5	0.51834	0.0273526
0.0995971	0.198371	1	2	0.482854	-0.271593
0.159466	0.184981	1	2	0.0174708	0.055322
0.0763797	0.15796	1	1	0.205251	0.0637096
0.104249	0.131921	1	1	0.152152	0.174609
0.218217	0.149515	2	1	0.0347937	0.485594
0.416468	0.170377	5	1	0.352261	0.182567
0.405885	0.207227	5	2	-0.241486	0.119397
0.209424	0.257874	2	3	0.218512	0.159663
0.151998	0.0863341	1	1	0.729822	0.195488
0.271074	0.0606622	3	1	0.108806	0.273241
0.161797	0.0806922	1	1	0.265367	0.141046
0.134998	0.0863736	1	1	0.269178	0.0618685
0.171795	0.0747559	1	1	0.0189586	0.199134
0.283396	0.0872474	3	1	0.2048	0.453207
0.207693	0.0897717	2	1	0.0108681	0.3115
0.158198	0.193076	1	2	0.444427	0.349197
0.12682	0.250996	1	3	0.580407	0.336445
0.0934677	0.37445	1	4	0.260522	0.304168
0.235219	0.28298	2	3	0.313185	0.456264
0.295845		3		-0.188447
0.181609		2		0.0321753
0.174475		1		0.40154
0.093036		1		0.910261
0.225897		2		0.230581
0.233794		2		0.172663
0.399284		5		0.133357
0.283443		3		0.137317
0.162551		1		0.517614
0.30504		4		0.491952
0.390558		4		0.0163582
0.669741		5		-0.310387
0.45164		5		-0.134756
0.431002		5		0.536101
0.22764		2		0.109108
0.194634		2		0.369138
0.333852		4		0.0126373
0.343466		4		0.220564
0.165166		1		0.415671
0.240155		3		-0.0345701
0.157407		1		0.550702
0.227795		2		0.189327
0.231029		2		0.0998386
0.296082		4		0.0139289
0.363655		4		0.570538
0.281596		3		-0.601801
0.19771		2		-0.0537762
0.183876		2		0.222168
0.192648		2		-0.187221

## Sheet: Fig2d
V2Sham_toward_avg	V2Sham_toward_se	V2Sham_away_avg	V2Sham_away_se	V2toward_avg	V2toward_se	V2away_avg	V2away_se
0.0136367	0.0185579	0.0174876	0.0181502	0.00347238	0.010532	0.00299075	0.0351805
0.0132407	0.019429	0.0179019	0.01937	0.00389583	0.0112393	0.00313116	0.0372168
0.0118232	0.0206017	0.018362	0.0203419	0.00536991	0.0120455	0.00529774	0.0406514
0.00911643	0.0214999	0.0215343	0.0217872	0.00453763	0.0126851	0.00824772	0.0454865
0.00854678	0.0226832	0.0223781	0.0228857	0.00353148	0.0132143	0.00720337	0.0477949
0.00895412	0.0235333	0.0249625	0.024036	0.00495551	0.0140838	0.00658245	0.0501385
0.0100632	0.0246121	0.0264302	0.0251413	0.00343129	0.0146645	0.00382926	0.0518954
0.00828284	0.0259085	0.0255456	0.0262532	0.00315652	0.0152138	0.00511993	0.0540936
0.00761192	0.027013	0.0266285	0.027469	0.00188625	0.0157957	0.00439561	0.0563242
0.00863836	0.0283685	0.027935	0.0286633	0.00294137	0.0165838	0.00512822	0.0589929
0.0104139	0.0294911	0.0295352	0.029772	0.00295625	0.0172922	0.0075148	0.0613563
0.00951016	0.0305081	0.032253	0.0312731	0.0023801	0.0178493	0.0116878	0.0645786
0.00655278	0.0316201	0.0325185	0.0322176	0.00360853	0.0185887	0.0149808	0.0691678
0.00896101	0.0328758	0.0352513	0.0334049	0.00398496	0.0192392	0.0236237	0.0727842
0.00785068	0.0337224	0.035886	0.0343411	0.00430293	0.0199522	0.0193064	0.0748534
0.00793931	0.0334469	0.0348446	0.0342248	0.00499937	0.019883	0.0215674	0.0754641
0.00791641	0.0332447	0.0332809	0.0341918	0.00470596	0.019865	0.0247119	0.0763595
0.00877402	0.033394	0.0307277	0.0339115	0.00455201	0.0199448	0.0187756	0.0758344
0.0118648	0.0336921	0.0297972	0.0340142	0.00444684	0.0200137	0.0163485	0.0756602
0.00855549	0.033265	0.0289458	0.0341127	0.00415536	0.020062	0.021965	0.0761664
0.00662555	0.0333769	0.0289981	0.0338938	0.00289755	0.0199244	0.0152301	0.0760615
0.00497731	0.0334249	0.0270937	0.0336941	0.00132863	0.0198866	0.0165837	0.0762722
0.000985535	0.0329652	0.0270474	0.033478	0.00296076	0.0199912	0.0158659	0.0752512
-0.00130609	0.0328586	0.0252135	0.033184	0.00254259	0.0200266	0.0161213	0.0752437
-0.00328263	0.0326457	0.0243857	0.0332042	0.00412653	0.0199259	0.0191098	0.0753979
-0.00383917	0.0326828	0.0236888	0.0329033	0.00458553	0.0198728	0.0205321	0.0753509
-0.00231006	0.0324592	0.0224255	0.0326333	0.00506496	0.01993	0.0216077	0.0755369
-0.00444947	0.0326081	0.0206188	0.0326025	0.00404452	0.019837	0.0253788	0.0757903
-0.00413358	0.0325712	0.0206655	0.0324973	0.00492214	0.0197942	0.0199816	0.0749337
-0.00465417	0.0323891	0.020001	0.0323718	0.00316977	0.0197676	0.0184749	0.075338
-0.00538058	0.032546	0.0194775	0.0322113	0.00335646	0.0197661	0.0173055	0.0751613
-0.00595613	0.0328072	0.0209015	0.0320204	0.00320207	0.0196784	0.0147736	0.0748963
-0.00624028	0.0326596	0.0207907	0.0320291	0.000958115	0.0195184	0.0153508	0.0742638
-0.00267283	0.0330765	0.018597	0.031488	0.0020869	0.019621	0.014592	0.0717819
-0.00374633	0.0330885	0.0191148	0.0318448	0.00213703	0.0198265	0.0158908	0.0719674
-0.00405984	0.0331105	0.016103	0.0315504	0.00104616	0.0197242	0.0193814	0.0723568
-0.00474045	0.0329883	0.0149399	0.0317195	0.00296482	0.0201794	0.0181292	0.0722583
-0.0023943	0.0328075	0.0163411	0.031692	0.00507917	0.0204728	0.015131	0.0717377
-0.00150205	0.0328415	0.01448	0.0315167	0.00697305	0.0204839	0.0147522	0.0715517
-0.00454371	0.0323757	0.0126394	0.0311991	0.00528797	0.0203198	0.0137494	0.0709042
-0.00645139	0.0323125	0.0108376	0.031061	0.00691138	0.0202483	0.0137571	0.0709162
-0.00656515	0.032376	0.00992944	0.0309939	0.00767602	0.0204287	0.00881983	0.0696296
-0.0037315	0.0325072	0.00845094	0.0310044	0.00799836	0.0203007	0.00692235	0.0673838
-0.00726905	0.03234	0.0067316	0.0309426	0.00705563	0.020332	-0.00331501	0.065604
-0.00746751	0.0325538	0.00593266	0.0311531	0.00635463	0.0202459	-0.000487095	0.0654149
-0.00888307	0.0325227	0.00728583	0.0312287	0.00552159	0.0201648	0.00316571	0.065398
-0.0101582	0.0323778	0.00931898	0.0312393	0.00440135	0.0200522	-0.00402397	0.0639724
-0.0121363	0.0320463	0.00826502	0.0313197	0.00380303	0.0200035	0.000118843	0.0640183
-0.0138763	0.0317057	0.00716421	0.0311143	0.00502099	0.0200423	0.00298736	0.0647488
-0.0132281	0.0319581	0.0091224	0.0312361	0.00520359	0.0198335	0.000421413	0.0645123
-0.012535	0.0319006	0.00889371	0.0313612	0.00377789	0.01986	3.99123e-05	0.0639975
-0.0113272	0.0320921	0.00715754	0.0314389	0.00341435	0.019877	0.00272357	0.0639753
-0.00885747	0.0321698	0.00485521	0.0311227	0.00223673	0.0198076	0.00423436	0.0637232
-0.00653822	0.0324498	0.00410526	0.0317028	0.00191282	0.0197969	0.00793283	0.0643037
-0.00731393	0.0324778	0.00337259	0.0316273	0.00227029	0.0197744	0.00766379	0.065155
-0.00966786	0.0323275	0.00400087	0.0318131	0.00145466	0.0199077	0.00781354	0.0645294
-0.00721622	0.0329782	0.0050317	0.0317327	0.00136318	0.0198263	0.00984425	0.0657201
-0.00540102	0.0334698	0.00532028	0.0316699	0.000852648	0.0198996	0.00392687	0.065096
-0.00553897	0.0335204	0.00429399	0.0317595	-0.000226615	0.0199034	0.0034651	0.0647066
-0.00919582	0.0333893	0.0043977	0.0318575	0.000531411	0.0199163	-0.00204089	0.0641171
-0.00723943	0.0331967	0.00474721	0.0317931	0.00110264	0.0199636	-0.00299418	0.0640219
-0.00700638	0.033261	0.00260442	0.0318566	0.000330221	0.0199313	-0.00235243	0.0639825
-0.00477783	0.0333342	0.00437494	0.0321223	0.000384115	0.0199267	-0.00721239	0.063049
-0.00553006	0.0331187	0.00330861	0.0323542	-0.000937718	0.019748	-0.0081946	0.0631576
-0.00236736	0.033236	0.000771958	0.0318908	0.000719034	0.0196763	-0.00919906	0.0626553
-0.000712117	0.0336549	0.00207679	0.0321857	0.000547489	0.0195018	-0.00757815	0.0623536
-0.00116185	0.0337904	0.00192441	0.0319884	-0.000890824	0.0191464	-0.00615849	0.0622735
-0.000345006	0.0340857	0.000273619	0.031676	-0.00270038	0.0191103	-0.00714294	0.0620946
-0.00075766	0.0338662	0.000309928	0.0317504	-0.00263503	0.0192693	-0.00288231	0.0631871
0.0021383	0.0341979	2.64479e-05	0.0320483	-0.00251142	0.0192021	-0.00332384	0.0631474
0.00359219	0.0341596	-0.00299203	0.0319803	-0.0037979	0.0192876	-0.00326412	0.063051
0.00764051	0.0345348	-0.00614406	0.0314921	-0.00360373	0.0192806	-0.00319732	0.0633212
0.00732153	0.0343277	-0.00468668	0.0316265	-0.00508556	0.0192628	-0.00248766	0.0634243
0.00871871	0.034541	-0.00463668	0.031608	-0.00489405	0.0191542	-0.00315127	0.0634151
0.00846371	0.0345519	-0.00367186	0.0316079	-0.00473004	0.0190678	-0.00262729	0.0635044
0.00659431	0.0345804	-0.00425694	0.0323726	-0.00639528	0.0190314	-0.0108174	0.0623117
0.00489898	0.0345929	-0.00559863	0.032355	-0.00571113	0.0191894	-0.00769838	0.0622613
0.00689734	0.0351289	-0.00638893	0.0322828	-0.00563677	0.0191833	-0.0131452	0.0629199
0.00546962	0.0353521	-0.00428902	0.0325705	-0.00677098	0.0190166	-0.0139852	0.0626792
0.00782776	0.035276	-0.0052229	0.0324431	-0.00811475	0.019087	-0.0145877	0.0628391
0.00610187	0.0353062	-0.00465109	0.0326077	-0.00790884	0.0190282	-0.0125533	0.0631612
0.00426381	0.0351444	-0.00322134	0.0328446	-0.00803803	0.0190802	-0.0167034	0.0634493
0.00226519	0.0351718	-0.0018015	0.0329801	-0.00875372	0.0191102	-0.0158013	0.0647481
0.002823	0.0352176	-0.0029552	0.0327137	-0.00871957	0.0191203	-0.0166807	0.0645407
0.00447521	0.0353364	-0.00109886	0.0328953	-0.00930805	0.0192677	-0.0145525	0.0641829
0.00651395	0.0355313	-0.000891005	0.0327719	-0.00962184	0.0191142	-0.0157453	0.0640811
0.00467052	0.0350847	-0.00324734	0.0327124	-0.0116027	0.0191349	-0.0204559	0.0628532
0.00225369	0.0345396	-0.00561447	0.0325388	-0.0107114	0.0192067	-0.00969537	0.06516
0.000385608	0.0347805	-0.0039392	0.0327053	-0.0115777	0.019106	-0.00507362	0.066437
0.00433163	0.0349872	-0.00283231	0.0331241	-0.0116051	0.0191468	-0.00101592	0.0669263
0.00424463	0.0351374	-0.00216983	0.0330559	-0.0131252	0.019038	0.00146795	0.067447
0.00509487	0.035014	-0.000969486	0.0330576	-0.012305	0.0190927	-0.000566063	0.0675
0.00328431	0.0348188	-0.00226988	0.0330451	-0.0118262	0.0190871	0.00259738	0.0678789
0.00213888	0.0349124	-0.00242689	0.0329076	-0.0117322	0.0190282	0.00619676	0.0691707
-0.000462725	0.0347914	-0.00310496	0.0329968	-0.0139745	0.0189185	0.00431185	0.0690876
-0.00357672	0.034562	-0.00546977	0.0329208	-0.0166457	0.0188734	0.000577745	0.0690214
-0.00486733	0.0344326	-0.00654	0.0327825	-0.0162228	0.0187852	0.0042465	0.071444
-0.00598681	0.0341375	-0.00496391	0.0330192	-0.018351	0.0185388	0.00802564	0.0725674
-0.00683452	0.0344216	-0.00351845	0.0332556	-0.0184124	0.0184776	0.00732188	0.0715723
-0.00810568	0.0342992	-0.00019343	0.0333689	-0.0191695	0.0185444	0.00791086	0.0714965
-0.0080281	0.0345588	0.00182941	0.0335022	-0.0205481	0.0184556	0.00388188	0.0709071
-0.0112769	0.0342969	0.00325921	0.033653	-0.0213644	0.0183517	0.00352102	0.0704908
-0.0127365	0.0343034	0.00397395	0.0335518	-0.0215844	0.0185453	0.000771348	0.0702396
-0.0139964	0.0340771	0.00509254	0.0337817	-0.0218076	0.0185736	0.00193344	0.0709319
-0.0123321	0.0339946	0.0053641	0.0338602	-0.0227168	0.0186954	0.000191818	0.0705006
-0.0116951	0.0339005	0.00677745	0.0334357	-0.0224942	0.0188301	0.000658306	0.0704578
-0.00918698	0.0342456	0.00898889	0.0335593	-0.0231077	0.018846	-0.00334874	0.070554
-0.00956628	0.0339038	0.0106202	0.0341534	-0.0225275	0.0188278	-0.00040719	0.069918
-0.00873225	0.0338024	0.0113367	0.034182	-0.0218035	0.0189763	-0.00489032	0.0689579
-0.012845	0.0336428	0.0119698	0.0342934	-0.0204663	0.0189347	-0.00305716	0.0688712
-0.0103136	0.033861	0.0126237	0.0343723	-0.0204746	0.0189682	0.000459172	0.0690871
-0.0102478	0.0338535	0.0145124	0.0343506	-0.0200961	0.0189542	0.00495725	0.0696838
-0.00996172	0.0340047	0.0164937	0.0347005	-0.0191179	0.0189123	0.000303584	0.0685102
-0.00925587	0.0340336	0.0196879	0.0351261	-0.0201409	0.018981	0.00148796	0.0696435
-0.00858803	0.0341367	0.0229638	0.0355497	-0.0199012	0.0190665	-0.00247196	0.0693822
-0.00651649	0.0342002	0.0231518	0.0356854	-0.0211489	0.0189268	-0.0068559	0.0693271
-0.00621212	0.0340393	0.0251394	0.0358711	-0.0217008	0.0189847	-0.00496945	0.0693304
-0.00514868	0.0339211	0.0257222	0.0358867	-0.0220168	0.0190364	-0.0127453	0.0677566
-0.00414314	0.0338417	0.0279364	0.0360133	-0.0218102	0.0191045	-0.0205859	0.0665978
-0.00656229	0.033624	0.027491	0.036062	-0.0233697	0.0190253	-0.0249519	0.0660105
-0.00665356	0.0336397	0.0280027	0.0366507	-0.0235768	0.0192628	-0.029156	0.0658015
-0.00258951	0.0343156	0.0282165	0.0366944	-0.0252624	0.0192989	-0.0327088	0.0656876
-0.000467787	0.0348843	0.0275343	0.0368397	-0.0266017	0.0194488	-0.0389224	0.0649823
0.00168313	0.0351785	0.0279341	0.036997	-0.0276886	0.0194708	-0.0471588	0.0630435
0.00270377	0.0352419	0.0320415	0.0370966	-0.0278604	0.0197489	-0.0435171	0.0641983
0.00269953	0.0352282	0.0339751	0.0371546	-0.0285579	0.0197434	-0.0492252	0.0632535
0.00041808	0.0354403	0.0339326	0.0373638	-0.0314666	0.0198029	-0.0537521	0.0608355
-0.000479803	0.0354997	0.0337759	0.0374104	-0.0329514	0.019767	-0.0585104	0.0597586
-0.00108876	0.0353421	0.0316468	0.0371461	-0.0357014	0.0196659	-0.0664917	0.0591604
-0.00242392	0.0353826	0.02847	0.0370279	-0.0366782	0.0197903	-0.070385	0.0586956
-0.00753542	0.0351347	0.027929	0.037185	-0.0382908	0.0198968	-0.0695585	0.0588286
-0.0082791	0.0351743	0.0265261	0.0371252	-0.0410918	0.0198549	-0.0743223	0.0583796
-0.00902026	0.0352241	0.0223314	0.037093	-0.0450647	0.0196516	-0.0781117	0.0579664
-0.00975667	0.0352558	0.0181309	0.0369834	-0.0478179	0.0195455	-0.0740488	0.058102
-0.0143358	0.0351579	0.0164544	0.0368627	-0.0493642	0.0197228	-0.0776231	0.0582531
-0.0139493	0.0359447	0.0113364	0.0364343	-0.0515446	0.0196301	-0.0825207	0.0583717
-0.0181231	0.0357959	0.00778527	0.0369287	-0.0530695	0.0196773	-0.0795031	0.0584165
-0.021767	0.036288	0.00439934	0.0363156	-0.0562577	0.0196104	-0.086888	0.0577932
-0.0255623	0.0362368	-0.000382957	0.0361003	-0.0605044	0.0196103	-0.0876331	0.0580516
-0.0281104	0.0361609	-0.00375849	0.0360344	-0.0638262	0.0198453	-0.0928643	0.0576095
-0.0313423	0.0361697	-0.00806596	0.0360669	-0.0654842	0.0200737	-0.0993809	0.0566922
-0.0320206	0.0362949	-0.0138847	0.0360583	-0.0683224	0.0200699	-0.103008	0.0555746
-0.0333268	0.0360899	-0.0189159	0.035729	-0.0699357	0.0200922	-0.100896	0.055944
-0.0376179	0.0358229	-0.0218797	0.0353168	-0.0704539	0.0199271	-0.108866	0.0539796
-0.0408563	0.0357928	-0.0280185	0.0348597	-0.073352	0.0196768	-0.11143	0.0535578
-0.0460996	0.035871	-0.0302314	0.0350104	-0.0745757	0.0198959	-0.107052	0.0540714
-0.050557	0.0359327	-0.032531	0.0351829	-0.0747562	0.0199542	-0.110728	0.0540015
-0.0539643	0.0360674	-0.0350166	0.0354384	-0.0773912	0.0199088	-0.115358	0.0533958
-0.0551408	0.0361511	-0.0402795	0.0351723	-0.0798819	0.0199561	-0.108998	0.0538244
-0.0546656	0.0363326	-0.0439144	0.0348269	-0.0808917	0.019979	-0.108598	0.0539088
-0.0591749	0.0360303	-0.046001	0.034503	-0.0827896	0.0198635	-0.109361	0.0537214
-0.0640707	0.0354599	-0.0495481	0.0344307	-0.0844692	0.0198703	-0.103415	0.0539456
-0.0696052	0.0349213	-0.0529252	0.0343403	-0.0861376	0.019771	-0.101225	0.0540721
-0.0722622	0.0347005	-0.0542606	0.0342388	-0.0866883	0.0199464	-0.101181	0.0543834
-0.0715056	0.0348576	-0.0592543	0.0341846	-0.0895545	0.0197154	-0.105374	0.0532784
-0.0694638	0.0351526	-0.0600198	0.034165	-0.0900671	0.019902	-0.101197	0.0538431
-0.0678272	0.0355348	-0.0593725	0.0340892	-0.089295	0.01997	-0.101732	0.054227
-0.0683418	0.0354004	-0.0589052	0.0350555	-0.0876687	0.0200908	-0.103205	0.0545463
-0.0696823	0.0353913	-0.0559679	0.0359545	-0.088095	0.0203498	-0.103329	0.0546975
-0.0702681	0.0354318	-0.0575268	0.0359858	-0.0882017	0.0202512	-0.101398	0.0554538
-0.0686614	0.0355476	-0.0573823	0.035944	-0.0884094	0.0200825	-0.102414	0.0555699
-0.0688775	0.0355008	-0.0560671	0.0362997	-0.0871782	0.02029	-0.100095	0.0561305
-0.066488	0.0355649	-0.05611	0.0362357	-0.0855905	0.0202633	-0.0979853	0.0563846
-0.0642106	0.0359379	-0.0561756	0.0361369	-0.0863144	0.0204089	-0.102717	0.0553076
-0.0629428	0.0360634	-0.0556423	0.0362668	-0.0869843	0.0201301	-0.101637	0.0556619
-0.0625509	0.0359299	-0.0544285	0.0364558	-0.0868788	0.0201436	-0.0970587	0.0559718
-0.0586582	0.0363455	-0.0520848	0.0361257	-0.0861717	0.0201239	-0.0973551	0.0569818
-0.057235	0.0356682	-0.0509914	0.0364685	-0.0846621	0.020223	-0.0930291	0.0576819
-0.0525634	0.0360026	-0.0494711	0.0365583	-0.0825518	0.0202749	-0.0895605	0.0588895
-0.0515538	0.03599	-0.0489438	0.0363992	-0.0809722	0.0202204	-0.0917933	0.0587312
-0.0520645	0.0360718	-0.0460272	0.0363119	-0.0802189	0.019939	-0.0927019	0.0593474
-0.0510568	0.0363961	-0.0435227	0.0361291	-0.0781634	0.0198802	-0.0934253	0.0594599
-0.0511112	0.0364755	-0.041243	0.0360903	-0.0776008	0.0199638	-0.0942643	0.0593195
-0.0498573	0.0364807	-0.0426461	0.0358379	-0.0769905	0.0200855	-0.0916774	0.0597791
-0.0493515	0.0363609	-0.0401996	0.036519	-0.0760382	0.0201689	-0.0934672	0.0597165
-0.0475763	0.0361856	-0.0377026	0.0365914	-0.0745071	0.0200776	-0.0969949	0.0595805
-0.0454774	0.0362919	-0.0345419	0.036501	-0.0736707	0.0198967	-0.0967308	0.0597851
-0.0428179	0.0361662	-0.0324963	0.0365145	-0.0714365	0.0198801	-0.0940905	0.0601752
-0.0408273	0.0361561	-0.0285959	0.0368467	-0.068352	0.0199935	-0.100226	0.0594014
-0.0412258	0.0362287	-0.0262053	0.0367209	-0.0665335	0.0200938	-0.0996893	0.0590916
-0.036544	0.0363945	-0.0255072	0.0364689	-0.0642371	0.0200932	-0.10067	0.0589851
-0.0362061	0.0365159	-0.0218799	0.0363943	-0.0610546	0.0200664	-0.101842	0.0597388
-0.0314468	0.0366496	-0.0196697	0.0362243	-0.0583046	0.020161	-0.101473	0.0596442
-0.0289544	0.0369051	-0.0185406	0.0361197	-0.0571825	0.0201033	-0.0920696	0.0609461
-0.0314967	0.0365743	-0.0178899	0.0359698	-0.0529201	0.0202155	-0.0882385	0.0612411
-0.033502	0.0367728	-0.0177562	0.0360927	-0.0503737	0.0201732	-0.0916756	0.0610778
-0.0302112	0.0366298	-0.0179354	0.0361573	-0.0483447	0.0200385	-0.0895836	0.0612732
-0.0304548	0.0366627	-0.0194387	0.035088	-0.0466294	0.020045	-0.0895695	0.0608767
-0.02623	0.0368993	-0.0220733	0.0343924	-0.0428815	0.0199307	-0.0850405	0.0610545
-0.0230256	0.0367969	-0.0198215	0.0344167	-0.0394228	0.0199299	-0.0855784	0.0610704
-0.0192064	0.0369662	-0.0180233	0.034319	-0.0359368	0.0201614	-0.0855561	0.0613389
-0.0196321	0.036905	-0.0175822	0.0340924	-0.0339046	0.0200523	-0.0846873	0.0615672
-0.0207282	0.0367134	-0.0150946	0.0341236	-0.0304973	0.0201157	-0.084891	0.061427
-0.0211237	0.0364486	-0.0122382	0.034424	-0.0262702	0.0201921	-0.0839333	0.0621223
-0.0200299	0.0367448	-0.0129853	0.0343044	-0.0230174	0.020382	-0.0841761	0.0622594
-0.0203079	0.0364786	-0.00925507	0.0345476	-0.018495	0.0204686	-0.0862221	0.0620512
-0.0211043	0.0362315	-0.0108739	0.0343045	-0.0143329	0.020571	-0.0858389	0.0616298
-0.0185064	0.0366143	-0.0106531	0.0340921	-0.0112214	0.0205827	-0.0832877	0.0613551
-0.0191119	0.0364709	-0.0104667	0.0340276	-0.00728138	0.0206353	-0.0828641	0.0614738
-0.0152565	0.0366637	-0.00854347	0.0342601	-0.00516182	0.020639	-0.0750553	0.0620964
-0.0119316	0.0363464	-0.00649087	0.0342633	-0.00275652	0.0207145	-0.0692165	0.0621564
-0.0102725	0.0359837	-0.0075966	0.0342111	-0.000295695	0.0209203	-0.066248	0.0624589
-0.00831605	0.0362501	-0.00495343	0.0344177	0.00248338	0.0209498	-0.0673343	0.0621104
-0.00942088	0.0361025	-0.00135075	0.0345121	0.00452825	0.0208569	-0.0700103	0.061715
-0.00782135	0.0360771	0.000748925	0.0342973	0.00670517	0.0207794	-0.0615446	0.0623712
-0.0080781	0.0358983	0.00214362	0.0346726	0.00969556	0.0210733	-0.0568931	0.0630584
-0.00456953	0.0358981	0.0014124	0.0347068	0.0121575	0.0211889	-0.054765	0.0632943
-0.00416083	0.0359258	0.00192776	0.0346579	0.0141093	0.0211587	-0.0502004	0.0643016
-0.00531249	0.0356362	0.00282221	0.034492	0.0159105	0.0210674	-0.0492146	0.0644755
-0.00447643	0.0354724	0.0055626	0.0346809	0.019722	0.0210593	-0.0461368	0.0653546
-0.00554667	0.0357785	0.00740671	0.0348673	0.0209385	0.0209602	-0.0490686	0.0654368
-0.00532918	0.0355307	0.00630674	0.0347726	0.0219451	0.0209634	-0.0490209	0.0649396
-0.00613413	0.0357612	0.00976866	0.0350339	0.0240445	0.0209821	-0.0486096	0.0654075
-0.00872945	0.0353598	0.00961327	0.0351548	0.0271114	0.0210224	-0.0512451	0.0645223
-0.00727279	0.0352667	0.0129632	0.0354244	0.029299	0.0210321	-0.0542146	0.0641746
-0.00546678	0.0353347	0.0121642	0.0352546	0.0320429	0.0211426	-0.0499848	0.0642626
-0.00640149	0.0351377	0.0145259	0.0351786	0.0351269	0.0211893	-0.0460293	0.0642469
-0.00396527	0.0352059	0.0139708	0.0352308	0.0380874	0.0211954	-0.0420795	0.0651138
-0.00552388	0.034855	0.0141549	0.0350954	0.0385945	0.0211835	-0.0423034	0.06555
-0.0086832	0.0348224	0.0145601	0.0352259	0.0381441	0.0213021	-0.0436486	0.0649872
-0.0104122	0.0346428	0.0163942	0.0353247	0.0380641	0.021213	-0.0432904	0.0650823
-0.0110225	0.0345127	0.0166009	0.035412	0.0398684	0.0212076	-0.0465224	0.0646604
-0.0102078	0.0346737	0.0169856	0.0356392	0.041096	0.0212388	-0.0492356	0.0646597
-0.00980696	0.0347372	0.0166716	0.0352858	0.0426372	0.0211946	-0.0508814	0.0641259
-0.00807517	0.0346601	0.0187827	0.0354506	0.0440655	0.0211621	-0.0502037	0.0638718
-0.00515475	0.0350131	0.0207025	0.0354098	0.0451765	0.0210823	-0.0477043	0.0642621
-0.00440008	0.0346759	0.0245838	0.0357368	0.0462096	0.0210637	-0.0496067	0.0637565
-0.00608466	0.034231	0.026588	0.0357323	0.048039	0.0210641	-0.0514513	0.0637147
-0.005001	0.0344705	0.0286169	0.0359779	0.04759	0.021025	-0.0497849	0.0626513
-0.00280668	0.0348131	0.0291894	0.0358901	0.0501801	0.0210617	-0.0553671	0.0623206
-0.00184406	0.0356981	0.0276865	0.0359381	0.0503512	0.0211063	-0.0581684	0.0623391
-0.00172649	0.0356437	0.030334	0.0363009	0.0512423	0.0210763	-0.0606044	0.0624492
-0.00137923	0.0354644	0.0295034	0.0362436	0.0524072	0.0209929	-0.0621799	0.0625027
-1.25068e-05	0.0356371	0.0281475	0.0359874	0.0543331	0.0212173	-0.0604803	0.0627446
0.00182995	0.0358492	0.0249394	0.0353135	0.0557731	0.0214101	-0.0666357	0.0623744
0.00311437	0.035906	0.0237027	0.0348647	0.0573187	0.0211101	-0.071595	0.0613316
0.00240009	0.0359891	0.0216805	0.0346161	0.0588347	0.021067	-0.0754313	0.0605709
0.00385448	0.0359923	0.0204569	0.0344424	0.0596315	0.0211706	-0.0768699	0.0598139
0.00394642	0.0363564	0.0207083	0.0345568	0.0622582	0.0212441	-0.0757932	0.0601363
0.00480457	0.036454	0.0204635	0.0345175	0.0615557	0.0211598	-0.0761885	0.0605826
0.00369788	0.0359932	0.0189839	0.0344951	0.0646711	0.0212582	-0.0720878	0.0607293
0.00260781	0.0359528	0.0182039	0.0346122	0.0666752	0.0213469	-0.0742332	0.0603753
0.00244927	0.0357897	0.0168566	0.0343861	0.0685762	0.0212072	-0.0715641	0.0605676
0.00330604	0.0357864	0.0151235	0.0341979	0.0692837	0.021206	-0.0693168	0.0606345
0.00356755	0.0361569	0.0143793	0.0342239	0.070658	0.0211497	-0.0676514	0.0604329
0.00247117	0.035611	0.0155861	0.034179	0.0718651	0.021009	-0.0677772	0.0604956
0.00163186	0.0356629	0.0135339	0.034256	0.0719533	0.0211763	-0.0751291	0.0599167
-0.00197939	0.035433	0.0140886	0.0340804	0.0726805	0.0213325	-0.0768452	0.0595914
-0.00238018	0.0356478	0.0148294	0.0337921	0.0752036	0.0213286	-0.0773031	0.0589614
3.89994e-05	0.0359711	0.0137107	0.0335925	0.0778187	0.021309	-0.0786033	0.0589416
-0.000217975	0.0358043	0.0108987	0.0334952	0.080525	0.0212842	-0.0772322	0.059058
0.00219118	0.0359683	0.011107	0.0333957	0.0818317	0.0212112	-0.0720497	0.0594888
0.00226339	0.0359945	0.0113704	0.0333159	0.0837865	0.0213433	-0.0712909	0.0595361
0.000814244	0.0356737	0.0115294	0.0336442	0.0855612	0.02152	-0.0694892	0.0596431
0.00134182	0.03591	0.0136454	0.033627	0.0877266	0.0216974	-0.0646084	0.0599586
-0.00245239	0.0353037	0.0110785	0.0333548	0.0881665	0.0218691	-0.0624944	0.0600474
-0.00336403	0.0352831	0.008304	0.0329404	0.0895401	0.0219328	-0.0621782	0.0599721
-0.00373506	0.0355255	0.00761141	0.0328955	0.0884085	0.0220891	-0.0608709	0.0597071
-0.00651659	0.0351847	0.00519877	0.0326251	0.088916	0.0221186	-0.0629676	0.0598109
-0.010507	0.0344924	0.00583434	0.0328121	0.0898573	0.0221238	-0.0568766	0.060173
-0.0127683	0.0337259	0.0087076	0.032923	0.092481	0.0221474	-0.0536807	0.0598916
-0.0158972	0.0338652	0.00734603	0.0325926	0.0933016	0.0222246	-0.0506433	0.0595032
-0.0171939	0.0335022	0.00614965	0.0326137	0.093411	0.0223663	-0.0463154	0.0598293
-0.0168928	0.0335761	0.00566429	0.0327863	0.0946872	0.0224509	-0.0445943	0.0597675
-0.0193638	0.0332902	0.00549742	0.0330299	0.0958579	0.0223775	-0.0433587	0.0596284
-0.0181948	0.0334045	0.0026988	0.0328841	0.0949808	0.0225723	-0.0418177	0.0603115
-0.019984	0.0332107	0.00661048	0.033477	0.0943801	0.0226536	-0.0367477	0.0615137
-0.0214714	0.0330394	0.00703449	0.0333849	0.0953993	0.0227166	-0.0397863	0.0611969
-0.0217633	0.0326383	0.00536043	0.0331741	0.0934267	0.0225704	-0.0386028	0.0610686
-0.0257602	0.0324509	0.00416415	0.033032	0.0952513	0.0226837	-0.0354288	0.0605775
-0.0260566	0.0326131	0.0048538	0.0329111	0.094475	0.0227918	-0.036327	0.0602908
-0.028304	0.0326835	0.00592195	0.0331625	0.0943771	0.0227906	-0.034408	0.0601484
-0.0301475	0.032679	0.00416769	0.0330422	0.0928961	0.0228948	-0.0356847	0.0598589
-0.032403	0.0327492	0.00532316	0.0331363	0.0942264	0.0230123	-0.0400212	0.0596129
-0.0344362	0.0325345	0.00420066	0.0330441	0.0932229	0.0230639	-0.0406218	0.0602189
-0.0338124	0.0327992	0.00427967	0.0331152	0.0932341	0.0231762	-0.0397188	0.0603669
-0.0358831	0.0326804	0.00511156	0.0331723	0.0929085	0.0231194	-0.0333731	0.0609419
-0.0355858	0.0327539	0.00612307	0.033413	0.0926208	0.0229553	-0.0306387	0.0610906
-0.0359502	0.0330066	0.00611348	0.0335552	0.0914621	0.0230811	-0.0296999	0.0617593
-0.0366018	0.0329979	0.00676968	0.0334301	0.0915925	0.023116	-0.0275805	0.0620743
-0.0391362	0.0332112	0.00635036	0.0335238	0.0920989	0.0231472	-0.0184384	0.0626563
-0.0417989	0.0331671	0.00520225	0.033296	0.093102	0.0233082	-0.0191367	0.0624522
-0.0428107	0.0333642	0.00384392	0.0332327	0.0923623	0.0233493	-0.0159036	0.0635277
-0.0431309	0.0336488	0.00305389	0.0330695	0.0910756	0.0233084	-0.0179657	0.0635268
-0.0463372	0.0331648	-0.000546155	0.0329886	0.0907236	0.0230866	-0.0168322	0.0636238
-0.0458969	0.0333201	-0.00343783	0.0328208	0.0899512	0.022891	-0.0149946	0.0637395
-0.0446993	0.0337145	-0.00306111	0.0331955	0.0895409	0.0228064	-0.0133242	0.0645428
-0.0435786	0.0336929	-0.00494966	0.033406	0.0904061	0.0227825	-0.0121619	0.0651321
-0.0445152	0.0334877	-0.0056757	0.0335257	0.0920881	0.0228644	-0.0114742	0.0659946
-0.0436518	0.033947	-0.00796038	0.0331223	0.0908524	0.0229124	-0.0146863	0.0656502
-0.0446546	0.0339687	-0.00974627	0.0329811	0.0901015	0.0229139	-0.0186988	0.0653129
-0.0456313	0.0338173	-0.0102681	0.0329944	0.090044	0.0229021	-0.0198812	0.0654774
-0.0465542	0.0337312	-0.0107097	0.0326294	0.0906694	0.0228419	-0.0220927	0.0657122
-0.0473975	0.0337412	-0.0112424	0.0326638	0.0899481	0.0226501	-0.0187201	0.0659524
-0.0464659	0.0339628	-0.00787889	0.0326961	0.0913771	0.0226789	-0.00982288	0.0666059
-0.0474163	0.0340718	-0.00560603	0.0327408	0.091352	0.0226456	-0.00624608	0.0666509
-0.0458223	0.0343044	-0.0096947	0.0321415	0.0929095	0.0226997	-0.00826849	0.0659066
-0.0470152	0.0346508	-0.00855311	0.0323997	0.0919528	0.0224442	0.000677505	0.0675679
-0.0475502	0.0348516	-0.00862435	0.0325969	0.0933023	0.0225291	0.00132799	0.0676866
-0.0438417	0.0351516	-0.010457	0.0324128	0.0912508	0.0224158	-0.00447539	0.0672491
-0.0441518	0.0352196	-0.00912633	0.032835	0.0909567	0.0224057	-0.00105523	0.0675169
-0.0402206	0.0355339	-0.0111252	0.0325183	0.0897571	0.0224321	0.00371591	0.0683299
-0.0385733	0.0352717	-0.00947468	0.0327987	0.0899256	0.022361	0.00168871	0.0682073
-0.0371377	0.0351496	-0.00928937	0.0327006	0.0885759	0.0223335	0.00449363	0.0685489
-0.0353555	0.0351778	-0.00855927	0.032506	0.0888496	0.0222686	0.00671995	0.0682538
-0.0376708	0.0349605	-0.00658091	0.0322753	0.089168	0.0223989	0.00774956	0.0685271
-0.036142	0.0347465	-0.00453768	0.0321439	0.0905831	0.0224497	0.00606134	0.0683721
-0.0349688	0.0348794	-0.00386009	0.032215	0.0897962	0.0225025	0.00648254	0.0683023
-0.033614	0.035547	-0.00107429	0.0326268	0.0907114	0.0223908	0.00697573	0.0679655
-0.0369293	0.0351919	-0.000981496	0.0325545	0.089568	0.0223164	0.0172462	0.0688995
-0.036241	0.0351731	0.00379935	0.0327751	0.0884827	0.0225148	0.00700445	0.0679258
-0.0362173	0.0351213	0.00622866	0.0328412	0.0856629	0.0225291	0.00917182	0.068414
-0.035246	0.0349557	0.0088824	0.0330369	0.0849309	0.0223626	0.00994802	0.0674476
-0.0343076	0.0350291	0.0100638	0.0328357	0.0852194	0.0224143	0.0130406	0.0678833
-0.0333543	0.0351194	0.00995932	0.0327307	0.0838409	0.0224672	0.0101174	0.0677684
-0.0346839	0.0349687	0.0134187	0.0328908	0.0824425	0.0225452	0.0125658	0.0691718
-0.0368781	0.0347743	0.0146848	0.0325379	0.0818679	0.0225413	0.0129425	0.0691483
-0.0379508	0.0345431	0.0174574	0.0324269	0.0827913	0.0225285	0.0110112	0.0687013
-0.0385694	0.0346157	0.019013	0.0324235	0.0813168	0.0225787	0.011651	0.0676959
-0.0387575	0.0345357	0.0197652	0.0324603	0.0803422	0.0223548	0.0158885	0.068219
-0.0365696	0.0347881	0.0196498	0.0325282	0.078663	0.0222809	0.0161474	0.0686543
-0.0332159	0.0351691	0.0234885	0.0327267	0.0768803	0.0221928	0.0192827	0.068738
-0.0319146	0.0353125	0.0255034	0.0328291	0.0758164	0.0222233	0.0237454	0.069365
-0.0309717	0.0350797	0.0251684	0.0330142	0.0758449	0.0222734	0.0224416	0.0694953
-0.0319555	0.0351083	0.0235228	0.0330468	0.0736385	0.0222269	0.0167205	0.0690033
-0.0336198	0.0349994	0.0264389	0.0334985	0.0734206	0.0221455	0.017885	0.0687628
-0.0348764	0.0350208	0.0300497	0.0343841	0.0718934	0.0220608	0.0177645	0.0683396
-0.0334902	0.0349279	0.0310533	0.034273	0.0719319	0.0222509	0.0176703	0.0677987
-0.0348436	0.0348567	0.0331023	0.0340964	0.0708212	0.0222991	0.0179915	0.0676529
-0.0375833	0.0345396	0.0346553	0.0341773	0.0700808	0.0223263	0.0206747	0.0675933
-0.0370886	0.0342292	0.0328813	0.0338375	0.0700314	0.0222726	0.0308116	0.0701193
-0.0381462	0.0338671	0.0349079	0.0339432	0.0717433	0.0221928	0.0336697	0.0702005
-0.0363502	0.0339701	0.0346947	0.0335105	0.071815	0.0221417	0.04326	0.0710253
-0.0363334	0.0343089	0.0346504	0.0337983	0.0722225	0.0221568	0.0403774	0.0704494
-0.0365894	0.0343202	0.0342748	0.0339045	0.0717329	0.0222406	0.0434269	0.0704563
-0.0367272	0.0341902	0.0331526	0.0341039	0.0714415	0.0220123	0.0463166	0.0700429
-0.0383332	0.0340843	0.028498	0.0340562	0.0705031	0.0220477	0.0516404	0.0709052
-0.0408255	0.0341844	0.0265451	0.0337857	0.0693781	0.0220356	0.0530688	0.0711046
-0.0429142	0.0331942	0.0212785	0.0333765	0.0660605	0.0221424	0.0526644	0.0711009
-0.0373594	0.0335598	0.0201803	0.0333546	0.0655596	0.0219723	0.0465768	0.0702139
-0.0348329	0.0335993	0.0167849	0.033094	0.0661113	0.0217849	0.0512427	0.070746
-0.0340475	0.033478	0.0159061	0.0331521	0.0660623	0.0216303	0.0521638	0.0711189
-0.0355639	0.0333618	0.0144279	0.0334035	0.064086	0.0215681	0.0507372	0.0709641
-0.0363232	0.0330504	0.0137736	0.0334514	0.0629148	0.0213167	0.0464198	0.0703829
-0.0351486	0.033355	0.0130944	0.0333534	0.0619837	0.0212159	0.0448165	0.0698115
-0.0329816	0.0333583	0.00997145	0.0331506	0.061483	0.0212256	0.0387708	0.0680533
-0.0338492	0.0331112	0.00661768	0.0331697	0.0584064	0.0211671	0.0407155	0.0678714
-0.0338773	0.0332897	0.00662691	0.0333388	0.0561958	0.0209913	0.0431161	0.0680594
-0.0329966	0.0334536	0.00942028	0.033414	0.0552145	0.0210213	0.0397519	0.0680561
-0.0353345	0.0332288	0.00983087	0.0336115	0.055162	0.0212031	0.0353373	0.0673234
-0.038062	0.0328906	0.00985738	0.0335888	0.0550962	0.0212348	0.0337265	0.0670115
-0.0392496	0.0323586	0.00871862	0.0334249	0.054163	0.0211593	0.0355967	0.067094
-0.0394969	0.032809	0.00797289	0.0336122	0.0529936	0.0210381	0.0340621	0.0661321
-0.0391789	0.0332579	0.00843178	0.0331966	0.0513193	0.0209433	0.0386276	0.0661606
-0.0386585	0.0333459	0.00784798	0.0330916	0.0495277	0.0210165	0.0362995	0.0663986
-0.0369255	0.0333769	0.00612699	0.0328718	0.0487326	0.0210096	0.0333904	0.0663572
-0.036689	0.0332984	0.000764931	0.0318865	0.0485554	0.0209695	0.0360309	0.0670451
-0.036769	0.0332126	0.00194365	0.0324792	0.0477833	0.0210347	0.0316512	0.0663998
-0.0344718	0.0332879	0.00118419	0.0327315	0.0466809	0.0210651	0.0309482	0.0666294
-0.0293673	0.0337458	0.00276362	0.0329567	0.0455372	0.0209886	0.0289815	0.0665305
-0.0283875	0.0341565	0.0079171	0.033614	0.0442273	0.0210458	0.01636	0.0637717
-0.0277755	0.0341278	0.0106838	0.033785	0.0415257	0.0210706	0.01513	0.0637521
-0.0267945	0.034282	0.0140727	0.0341701	0.0405106	0.0211885	0.0100985	0.0632785
-0.024162	0.0338073	0.0179481	0.0342714	0.0384369	0.0209979	0.0142924	0.063516
-0.0218121	0.0336992	0.0217507	0.0350915	0.0383782	0.0209739	0.00842222	0.0636634
-0.0196701	0.0339963	0.0227303	0.0352835	0.0376752	0.0210655	0.00630799	0.06463
-0.0142113	0.0345645	0.0289975	0.0354125	0.0366679	0.0209725	0.00235084	0.0638914
-0.00869748	0.0344784	0.0317063	0.0356575	0.0357549	0.0210563	0.00309807	0.0643041
-0.00302749	0.0349555	0.0380617	0.0361604	0.0360756	0.0209427	0.00470256	0.0646514
-0.00210738	0.0351674	0.0414808	0.0366763	0.0355297	0.0210032	0.00736555	0.0654978
-0.00139529	0.0351939	0.0440298	0.0369029	0.0334286	0.0209945	0.00769033	0.0655916
0.00269333	0.0357548	0.0444307	0.0370333	0.0338603	0.02112	0.00891506	0.0657557
0.004858	0.0359951	0.04519	0.0369083	0.033731	0.0212335	0.0144088	0.0674047
0.00268383	0.036003	0.0455242	0.0370308	0.0330998	0.0213755	0.0200193	0.0678106
0.00557238	0.0356828	0.0455234	0.037223	0.0317369	0.0212762	0.0201174	0.0678532
0.00666891	0.0362664	0.0457925	0.0373966	0.0316268	0.0212646	0.0206863	0.0680915
0.00793691	0.0365704	0.0477905	0.0376122	0.0324747	0.0213298	0.0192475	0.0679151
0.00723654	0.0367507	0.0483323	0.0375974	0.0316661	0.0214936	0.0200143	0.0683449
0.00761234	0.0365733	0.0443379	0.0376908	0.03262	0.0213388	0.0229458	0.0684035
0.00739398	0.0366597	0.0437615	0.0379599	0.0319037	0.0211884	0.0231927	0.0686581
0.00878707	0.0368027	0.0416397	0.0378398	0.032419	0.0211045	0.0275146	0.069325
0.0102589	0.0376227	0.0411975	0.0380611	0.0312783	0.0211108	0.0281081	0.0701342
0.0122644	0.037738	0.038707	0.0378932	0.032492	0.0214233	0.0246756	0.0700416
0.0105337	0.0374269	0.0367039	0.0379823	0.0317816	0.0214783	0.0181401	0.0700951
0.0106134	0.0373394	0.0358198	0.0379435	0.0329557	0.0213433	0.0223078	0.0703361
0.0104154	0.0361843	0.0342396	0.0366595	0.0319401	0.0206888	0.0232294	0.0683202
0.0107449	0.0349585	0.0363884	0.0356969	0.0299161	0.0200621	0.0228165	0.065867
0.0112812	0.0339082	0.0342954	0.0340896	0.028555	0.0192441	0.0217674	0.0635524
0.0116593	0.0328177	0.0333523	0.0328436	0.0274104	0.0184863	0.0224783	0.0613369
0.00907914	0.0313987	0.0318099	0.0316495	0.02673	0.0178728	0.0253896	0.0595807
0.00902474	0.0301164	0.0263241	0.0298895	0.0259588	0.0171072	0.0275703	0.0577225
0.00904133	0.0291107	0.0231517	0.0286647	0.025101	0.0163872	0.0239115	0.0551928
0.00736101	0.0279858	0.0189949	0.0273984	0.0238514	0.015627	0.0221841	0.0530191
0.00632093	0.0270562	0.0157627	0.0261307	0.0232096	0.015029	0.0167727	0.0506524
0.00460678	0.0259806	0.0122111	0.0242191	0.0212428	0.0143163	0.0186275	0.0484832
0.00491737	0.024703	0.0100743	0.022966	0.0191299	0.0135542	0.016027	0.0455364
0.00204623	0.0233044	0.00576928	0.021821	0.0175426	0.012819	0.0152857	0.0434248
0.000122173	0.0221721	0.00407548	0.0207058	0.0172089	0.0120447	0.0128514	0.0407243
-0.00372641	0.0206281	0.000408303	0.0191914	0.0162199	0.0113187	0.0120233	0.0383699
-0.00638729	0.0190459	-0.00197145	0.0177387	0.0150033	0.0107202	0.00832613	0.035531

## Sheet: Fig3b
V1_dir1_avg	V1_dir2_avg	V1_dir3_avg	V1_dir4_avg	V1_dir5_avg	V1_dir6_avg	V1_dir7_avg	V1_dir8_avg	V1_dir9_avg	V1_dir1_se	V1_dir2_se	V1_dir3_se	V1_dir4_se	V1_dir5_se	V1_dir6_se	V1_dir7_se	V1_dir8_se	V1_dir9_se	V2_dir1_avg	V2_dir2_avg	V2_dir3_avg	V2_dir4_avg	V2_dir5_avg	V2_dir6_avg	V2_dir7_avg	V2_dir8_avg	V2_dir9_avg	V2_dir1_se	V2_dir2_se	V2_dir3_se	V2_dir4_se	V2_dir5_se	V2_dir6_se	V2_dir7_se	V2_dir8_se	V2_dir9_se
0.00296955	0.00120451	0.00355451	0.0077576	0.00159097	0.00919474	0.0122272	0.000534322	0.00296955	0.0113689	0.0110863	0.00940634	0.00577301	0.00698534	0.0108098	0.0122963	0.0106906	0.0113689	-0.00201456	-0.00683301	0.000361102	0.0057362	0.00224011	0.00960975	0.000280052	0.00272027	-0.00201456	0.00863522	0.00962661	0.0101016	0.00464843	0.00511591	0.0092048	0.00965264	0.00881508	0.00863522
0.00330574	0.00259378	0.00328887	0.00816456	0.00197363	0.00908478	0.0122582	0.00079117	0.00330574	0.011991	0.011862	0.00994526	0.00617133	0.00736069	0.0113423	0.012944	0.0113132	0.011991	-0.00195483	-0.00679178	0.000579589	0.00651064	0.00280019	0.0104148	-0.000238302	0.00361916	-0.00195483	0.00912666	0.0102716	0.0106965	0.00487614	0.00538338	0.00975587	0.0102363	0.00932115	0.00912666
0.00354542	0.00285355	0.00442352	0.00887137	0.00280196	0.00895772	0.011546	0.000585264	0.00354542	0.0127446	0.0124207	0.0106107	0.00650275	0.00779061	0.011962	0.013467	0.011858	0.0127446	-0.00175293	-0.00651336	0.000474273	0.00687732	0.00322173	0.0105585	0.00043654	0.00361384	-0.00175293	0.00962477	0.0108625	0.0112002	0.00507994	0.00569304	0.0102248	0.010799	0.00978749	0.00962477
0.00364049	0.00365674	0.00323346	0.00948747	0.00274074	0.00896532	0.0118445	0.000996926	0.00364049	0.0133667	0.0130723	0.01105	0.0068445	0.00818469	0.0124601	0.0141575	0.0125133	0.0133667	-0.000827092	-0.00793971	0.000918267	0.00741499	0.00296036	0.0103964	0.000901319	0.00330023	-0.000827092	0.0103226	0.0113972	0.0122112	0.00531394	0.0060163	0.01072	0.0113094	0.0102876	0.0103226
0.00473732	0.00371027	0.00492934	0.00975216	0.00357249	0.00839657	0.0116629	0.00132905	0.00473732	0.0140577	0.0137232	0.0117856	0.00722255	0.0086406	0.0129782	0.0147216	0.0131008	0.0140577	-0.000442334	-0.00893934	0.00141846	0.00805546	0.00361651	0.0114711	0.00116451	0.00413485	-0.000442334	0.0109172	0.0119175	0.0127192	0.00561731	0.0063191	0.0112629	0.0118678	0.010776	0.0109172
0.00549835	0.00291567	0.00559358	0.010006	0.0043639	0.00972593	0.0123565	0.00180778	0.00549835	0.0147463	0.0142878	0.0123498	0.00753114	0.00906243	0.01375	0.0153987	0.0137209	0.0147463	-0.000295536	-0.008772	0.000774967	0.00786267	0.00380123	0.0120821	0.0014185	0.00518965	-0.000295536	0.0114474	0.0125691	0.0132289	0.00587182	0.00656569	0.0117107	0.0124168	0.0113328	0.0114474
0.00572839	0.00285813	0.00669461	0.0105744	0.00478481	0.00942327	0.012629	0.00151456	0.00572839	0.0153735	0.014841	0.012938	0.00786265	0.00952263	0.0142624	0.0160108	0.0142926	0.0153735	-0.000425546	-0.0092899	0.000225853	0.00819002	0.00419292	0.0115293	0.00106248	0.00522051	-0.000425546	0.0119584	0.0131514	0.0136902	0.00611299	0.00687164	0.0121436	0.0129828	0.011793	0.0119584
0.00566849	0.00297562	0.00667472	0.0110394	0.00462677	0.00987711	0.0132492	0.0004898	0.00566849	0.016	0.0153982	0.0133867	0.00819121	0.0098771	0.0148563	0.0166462	0.0148166	0.016	-0.000537671	-0.00903964	0.000954113	0.00906918	0.00408255	0.0117037	0.00173462	0.00576341	-0.000537671	0.0124231	0.0137189	0.0141655	0.00636553	0.00714467	0.0126175	0.0135388	0.0122842	0.0124231
0.00656331	0.0023906	0.00671281	0.0114918	0.00497342	0.00961441	0.0140269	-0.000341993	0.00656331	0.0166044	0.0160121	0.0138589	0.00854917	0.0102834	0.015375	0.0172775	0.0153546	0.0166044	-0.000620927	-0.00818873	0.0011482	0.0100176	0.00402785	0.0126345	0.00177384	0.0061413	-0.000620927	0.0129249	0.0142887	0.0146701	0.00665502	0.00743073	0.0132295	0.0140927	0.0127914	0.0129249
0.00644104	0.00367352	0.00664067	0.0118985	0.00574778	0.0103525	0.0146147	1.55432e-05	0.00644104	0.017194	0.0167232	0.0143676	0.00889784	0.010703	0.0160805	0.0179741	0.0159139	0.017194	-0.000251423	-0.00807336	0.00191756	0.0100733	0.00392114	0.0127498	0.00166952	0.00688499	-0.000251423	0.0134543	0.0148959	0.0152596	0.00689172	0.00773479	0.0138403	0.0146262	0.0133024	0.0134543
0.00614249	0.00365463	0.00758135	0.0122764	0.00618739	0.0110121	0.0151829	0.000216497	0.00614249	0.0177713	0.0173333	0.0149403	0.00923025	0.0111146	0.0167409	0.018639	0.0164939	0.0177713	-0.00075781	-0.00862438	0.00226024	0.0104267	0.00434124	0.0121388	0.00196023	0.00784677	-0.00075781	0.0139207	0.0154343	0.0160063	0.00713839	0.00800944	0.0142348	0.0152093	0.0139206	0.0139207
0.00627966	0.00309316	0.00771517	0.012757	0.00548621	0.0126642	0.0157383	0.000358622	0.00627966	0.018434	0.0179378	0.0154521	0.00956618	0.0114962	0.0175183	0.0192491	0.0170697	0.018434	-0.00182519	-0.00973133	0.00313661	0.0105014	0.00437648	0.0129592	0.00247631	0.00823451	-0.00182519	0.0143887	0.0159247	0.0168357	0.00737992	0.0082755	0.0147775	0.0157496	0.0143906	0.0143887
0.00561965	0.00360925	0.00824106	0.0134488	0.00529022	0.0129847	0.0151329	0.000972801	0.00561965	0.0189794	0.0185615	0.015965	0.00990031	0.011852	0.0180289	0.0198035	0.0176682	0.0189794	-0.00191939	-0.0100974	0.00295217	0.0108061	0.004776	0.0142929	0.00312141	0.00833952	-0.00191939	0.0148072	0.0164993	0.0172758	0.00761791	0.00855277	0.0154181	0.0163379	0.0148985	0.0148072
0.00650439	0.00336586	0.00899225	0.0133654	0.00565805	0.0124996	0.0167467	0.00087448	0.00650439	0.0196757	0.0194075	0.0165565	0.0102066	0.0123365	0.0185269	0.0205726	0.0182198	0.0196757	-0.00175841	-0.00903556	0.00284872	0.0112515	0.00518484	0.0136728	0.002949	0.00970433	-0.00175841	0.0153117	0.0171565	0.0177341	0.00787475	0.00885886	0.015941	0.0168469	0.0154132	0.0153117
0.00631995	0.0038482	0.00911188	0.014252	0.00577524	0.0133424	0.0170709	0.00205563	0.00631995	0.0202686	0.0199121	0.0170981	0.0105621	0.0127003	0.0191457	0.0211887	0.0188566	0.0202686	-0.00218043	-0.0089631	0.00147656	0.0118257	0.00574312	0.0148161	0.00371743	0.00922539	-0.00218043	0.0157611	0.0178009	0.0181864	0.00812556	0.00913072	0.0165031	0.0174992	0.0158468	0.0157611
0.00514984	0.00377167	0.00926092	0.0144266	0.00593731	0.0146326	0.0166466	0.00198359	0.00514984	0.0208084	0.0204725	0.0176236	0.0108541	0.0130807	0.0197979	0.0217501	0.0194339	0.0208084	-0.001056	-0.00923165	0.00208737	0.0119977	0.00606731	0.0148951	0.00435395	0.00964956	-0.001056	0.0163277	0.0183016	0.0188899	0.00837451	0.00940951	0.0170034	0.0180829	0.0163205	0.0163277
0.00671606	0.00348625	0.00954016	0.015038	0.00618155	0.0140311	0.0162939	0.00214838	0.00671606	0.0214471	0.0211496	0.0181952	0.0112013	0.0134944	0.0203264	0.0223222	0.0201534	0.0214471	-0.000956905	-0.00871557	0.00248761	0.0122058	0.00640135	0.0143579	0.00407584	0.00957075	-0.000956905	0.0168274	0.0188773	0.019386	0.0086301	0.00969809	0.0174216	0.0185983	0.0167438	0.0168274
0.00557532	0.00428656	0.010553	0.0151002	0.0060648	0.0142634	0.0175586	0.00145014	0.00557532	0.0219832	0.0218716	0.0187955	0.0115236	0.0138966	0.0209841	0.0230858	0.0207776	0.0219832	-0.000778247	-0.00917553	0.00235619	0.012616	0.00695921	0.0150566	0.00414641	0.0100299	-0.000778247	0.0173161	0.0194248	0.0199039	0.00885887	0.00998949	0.017938	0.019131	0.0172377	0.0173161
0.00316754	0.00466892	0.0102889	0.0152255	0.00714124	0.0139823	0.0161876	0.00194994	0.00316754	0.021786	0.0218942	0.0187915	0.0115	0.0139535	0.0211214	0.0229839	0.0208173	0.021786	0.000256122	-0.00836845	0.00300729	0.0127225	0.00650704	0.0153977	0.00420596	0.010565	0.000256122	0.0172818	0.019508	0.0199624	0.00881743	0.00996804	0.0179309	0.0191477	0.0172481	0.0172818
0.00383297	0.00486777	0.00942362	0.0149494	0.00695358	0.014303	0.0156629	0.00308562	0.00383297	0.0219531	0.0219922	0.0187122	0.0114546	0.0139678	0.0210348	0.0229295	0.0207767	0.0219531	0.00112261	-0.00608919	0.00469821	0.012255	0.00744502	0.0149439	0.00507568	0.0115129	0.00112261	0.0172791	0.0195716	0.0201076	0.00879593	0.00995119	0.0179081	0.0192072	0.0172147	0.0172791
0.0045993	0.00525299	0.00952587	0.0143337	0.00666547	0.0142794	0.0165705	0.00315073	0.0045993	0.0221834	0.0219573	0.0187615	0.0113919	0.0140093	0.0210439	0.0230242	0.0207068	0.0221834	0.00118141	-0.00585291	0.00580191	0.0116978	0.00692137	0.0135303	0.00446373	0.0125621	0.00118141	0.0173001	0.0194614	0.0202575	0.00879397	0.00996109	0.0178329	0.0192676	0.0172824	0.0173001
0.00523254	0.00589197	0.00886346	0.013843	0.00690556	0.0147717	0.0162265	0.00192894	0.00523254	0.0222507	0.0220558	0.0187848	0.011344	0.0140152	0.0212663	0.0229581	0.0205714	0.0222507	0.00218927	-0.00615438	0.00553248	0.0110326	0.00722303	0.0126893	0.00438551	0.0142344	0.00218927	0.0171964	0.0195039	0.0201325	0.00873874	0.00997573	0.0177911	0.0193186	0.0173236	0.0171964
0.00596588	0.00524458	0.00906349	0.0142912	0.00593166	0.0152384	0.0158626	0.00117094	0.00596588	0.0223382	0.0219735	0.0188063	0.0113644	0.0139332	0.0212633	0.0229646	0.0205177	0.0223382	0.00329825	-0.00626549	0.00376405	0.0107607	0.00698204	0.0121445	0.00591123	0.014119	0.00329825	0.0172036	0.0195523	0.0199936	0.00871836	0.00995491	0.0177446	0.0193908	0.0172779	0.0172036
0.00600685	0.00583586	0.011079	0.0142057	0.00597019	0.0152807	0.0148414	0.00197954	0.00600685	0.0223187	0.0219235	0.019069	0.0113985	0.0138747	0.0213111	0.0228099	0.0205198	0.0223187	0.00426967	-0.00588119	0.00343668	0.0107212	0.00702331	0.0118796	0.0050535	0.0140374	0.00426967	0.0172789	0.0195831	0.0199829	0.00868379	0.00996986	0.0178168	0.0193055	0.0172872	0.0172789
0.00626455	0.00454879	0.0120448	0.013771	0.00706684	0.0142043	0.0145378	0.00119069	0.00626455	0.0222895	0.0217292	0.0191769	0.0113565	0.0139324	0.0212026	0.0227471	0.0205511	0.0222895	0.00302252	-0.00658287	0.00273741	0.0109514	0.00754505	0.0111062	0.00335166	0.0139931	0.00302252	0.0171388	0.0195353	0.0196867	0.00871151	0.00994952	0.0176813	0.0191912	0.0172902	0.0171388
0.00632824	0.00539247	0.0117471	0.0134368	0.00719755	0.012595	0.0112097	0.00234113	0.00632824	0.022145	0.0216995	0.0191693	0.0112894	0.0139996	0.0210589	0.022326	0.0205952	0.022145	0.00368816	-0.00662705	0.00198026	0.0118028	0.00750012	0.0106241	0.00429544	0.0134009	0.00368816	0.0170151	0.0194654	0.0193553	0.00874858	0.00995253	0.0178381	0.0192343	0.0171497	0.0170151
0.00548831	0.00424375	0.010573	0.0140307	0.00784104	0.0121482	0.0125485	0.00204616	0.00548831	0.0221448	0.0215123	0.0192409	0.0113616	0.0140206	0.0209502	0.0225771	0.0205789	0.0221448	0.00349215	-0.00718807	0.00109184	0.0123045	0.00721507	0.00972019	0.00365521	0.013523	0.00349215	0.0170253	0.0194347	0.0193426	0.00871794	0.00991026	0.0177276	0.0191151	0.0171296	0.0170253
0.00554943	0.00450333	0.0102139	0.014	0.00685132	0.0118708	0.0122132	0.0037703	0.00554943	0.0221086	0.0213553	0.0193685	0.0113315	0.0139832	0.0208533	0.0225607	0.0206725	0.0221086	0.00442749	-0.00772633	0.00240919	0.0124383	0.0068088	0.00968415	0.00245414	0.0146811	0.00442749	0.0170205	0.019405	0.0194512	0.00866369	0.00991705	0.0176852	0.0190152	0.0171303	0.0170205
0.00459826	0.00612873	0.00946878	0.0133198	0.00704531	0.00965307	0.0104724	0.00374705	0.00459826	0.0220806	0.0214597	0.0192384	0.0112687	0.0140438	0.020439	0.0224084	0.0206385	0.0220806	0.00437521	-0.00837496	0.00242716	0.0124077	0.00657622	0.00832007	0.00324031	0.0159486	0.00437521	0.0169901	0.0194319	0.0194152	0.00864883	0.00992198	0.0175699	0.0190264	0.017194	0.0169901
0.00376643	0.00669559	0.00829971	0.0131495	0.00830234	0.00962002	0.0104778	0.00301657	0.00376643	0.0219831	0.0215085	0.0192059	0.0112529	0.0141762	0.0204272	0.022392	0.0205387	0.0219831	0.00381972	-0.00741249	0.000919776	0.0123211	0.00664881	0.00808337	0.00255895	0.0156348	0.00381972	0.0169295	0.0194547	0.0192709	0.00862613	0.0098918	0.0175585	0.0188664	0.0171714	0.0169295
0.00385311	0.00757725	0.00861773	0.0120223	0.00756944	0.010635	0.0100259	0.00132155	0.00385311	0.0219266	0.0216771	0.0192349	0.0112405	0.0141586	0.0205205	0.0224326	0.0204416	0.0219266	0.00447081	-0.0060301	0.00097626	0.0112115	0.00692617	0.00891529	0.00183304	0.014528	0.00447081	0.0169277	0.019552	0.0193906	0.00849987	0.00988327	0.0177215	0.018842	0.0170235	0.0169277
0.00336274	0.00546721	0.00838813	0.0108516	0.00775149	0.0106504	0.00952472	0.00200036	0.00336274	0.0219246	0.0214646	0.0191955	0.0111982	0.0141357	0.0205653	0.0224047	0.0205369	0.0219246	0.00513488	-0.00414623	-0.000232789	0.0107391	0.00674564	0.00723647	0.00260903	0.0137498	0.00513488	0.0169078	0.0196554	0.0193342	0.00848853	0.00984767	0.0175448	0.0189121	0.0171402	0.0169078
0.00311728	0.00478664	0.00970119	0.0108916	0.00792988	0.00992534	0.00839538	0.000555056	0.00311728	0.02192	0.0213195	0.0194397	0.0111516	0.0140846	0.0205747	0.022433	0.0204445	0.02192	0.00634238	-0.00521616	0.000104931	0.0101041	0.00714817	0.00685627	0.00290292	0.0139649	0.00634238	0.0169395	0.0196008	0.0197891	0.00838719	0.00980468	0.0175743	0.0189616	0.0172092	0.0169395
0.00320237	0.00471166	0.00905588	0.0113173	0.0083297	0.0106066	0.0103704	0.00223719	0.00320237	0.0218918	0.0215995	0.0193996	0.0111749	0.0140408	0.0205768	0.0226342	0.0205167	0.0218918	0.0069027	-0.00450791	-0.000787058	0.00981151	0.00689111	0.00446242	0.00272706	0.0149477	0.0069027	0.0169457	0.0196768	0.0197345	0.0083751	0.00976213	0.0175005	0.0189727	0.0172062	0.0169457
0.0037159	0.0064515	0.00985528	0.0102153	0.00844251	0.00981027	0.00972133	0.00387425	0.0037159	0.0219209	0.021668	0.0196014	0.0111215	0.0141051	0.0204913	0.0225462	0.0206322	0.0219209	0.00676733	-0.003726	0.000736881	0.00931705	0.00744141	0.00310393	0.00293879	0.0151093	0.00676733	0.0168428	0.0196322	0.0198549	0.0083599	0.00978642	0.0174471	0.0189696	0.0170909	0.0168428
0.00460683	0.00669472	0.0101319	0.00952445	0.00879601	0.00714976	0.00941581	0.00451277	0.00460683	0.0220216	0.0216957	0.0195139	0.0111627	0.0141104	0.0202839	0.022556	0.0206311	0.0220216	0.00583963	-0.00338243	0.000600971	0.0100791	0.00679488	0.00276353	0.00331077	0.0143184	0.00583963	0.0168238	0.0196225	0.0196798	0.00838637	0.00979059	0.0173424	0.0190287	0.0169881	0.0168238
0.00388669	0.00529503	0.0099351	0.00970485	0.00815135	0.00748916	0.00941889	0.00353501	0.00388669	0.0219721	0.021446	0.0194363	0.011102	0.0140922	0.020288	0.0225618	0.0205263	0.0219721	0.00604031	-0.00328227	0.00134241	0.00861506	0.0066062	0.00110002	0.00539228	0.0134669	0.00604031	0.0168057	0.0195551	0.0196563	0.00837173	0.00982954	0.0172038	0.0190759	0.016875	0.0168057
0.00494957	0.00433672	0.00892739	0.00904707	0.00657427	0.00680979	0.00923161	0.00418568	0.00494957	0.0218879	0.0214399	0.0193094	0.0112048	0.0140544	0.0201593	0.0225904	0.0205756	0.0218879	0.0063675	-0.00355683	0.00136048	0.00858899	0.0058609	0.000942336	0.0049274	0.0135268	0.0063675	0.0167679	0.0194775	0.0196677	0.008401	0.00978432	0.0172303	0.0190624	0.0168747	0.0167679
0.00515365	0.00263864	0.00973542	0.00824206	0.00664305	0.00771504	0.00813261	0.0047063	0.00515365	0.0219214	0.0212963	0.0193358	0.0111553	0.0140418	0.0201781	0.0224637	0.020581	0.0219214	0.00524777	-0.00298821	0.00135578	0.00838026	0.00631764	0.00134641	0.00493989	0.0139345	0.00524777	0.0165586	0.0194477	0.0191784	0.00841059	0.00976893	0.0172215	0.0191215	0.0167805	0.0165586
0.00338283	0.00231951	0.00765573	0.00834055	0.00502702	0.0083744	0.00872362	0.00348875	0.00338283	0.0217923	0.0212532	0.0191248	0.0110799	0.0139396	0.0202019	0.0225967	0.0205277	0.0217923	0.00521825	-0.00168663	0.00168756	0.00751451	0.00596116	0.000368793	0.00414128	0.0139034	0.00521825	0.0164046	0.0195022	0.0192041	0.00831451	0.00973594	0.0172625	0.0190478	0.01677	0.0164046
0.00389036	0.00185036	0.00652376	0.00772902	0.00436111	0.00837196	0.00800262	0.00341984	0.00389036	0.0217455	0.0212339	0.019118	0.0110587	0.0139393	0.0201233	0.0225856	0.0204645	0.0217455	0.00435389	-0.00191841	0.00199823	0.00789791	0.0059804	-0.000757799	0.00293555	0.0135901	0.00435389	0.0163116	0.0194449	0.019196	0.00828721	0.00978312	0.0172334	0.0189603	0.0167057	0.0163116
0.00287436	0.00166478	0.00554595	0.00726283	0.00410355	0.00871996	0.00776774	0.0044162	0.00287436	0.0217312	0.0212484	0.0191149	0.0110088	0.0138863	0.0201582	0.0225735	0.0205476	0.0217312	0.0046691	-0.000330681	0.00261769	0.00772895	0.00578937	-0.000411302	0.00314248	0.0149396	0.0046691	0.0162265	0.0195216	0.0192528	0.00831669	0.00974654	0.017253	0.018931	0.0167101	0.0162265
0.00221518	0.000748738	0.00548404	0.00660537	0.00389223	0.00795552	0.00642815	0.00551039	0.00221518	0.0216736	0.0212276	0.0191545	0.010961	0.0139458	0.0200556	0.0225	0.0206607	0.0216736	0.00515954	-0.000237402	0.00160329	0.00678943	0.00560349	0.000660812	0.00335021	0.0151781	0.00515954	0.0162616	0.0194635	0.0192419	0.00826651	0.00974369	0.0173419	0.0191256	0.0167443	0.0162616
0.00136938	0.000958129	0.0063574	0.00581388	0.00387705	0.0088266	0.00557293	0.00617626	0.00136938	0.0217014	0.0212227	0.0193123	0.0108911	0.0139627	0.0201416	0.0224895	0.0206505	0.0217014	0.00565532	-0.000970534	0.00103867	0.00602581	0.00596907	-0.000796036	0.00349348	0.013831	0.00565532	0.0162917	0.0195419	0.0191916	0.00819476	0.00972382	0.0172067	0.0191978	0.0166942	0.0162917
0.00180202	0.000593386	0.00699144	0.0056736	0.00328108	0.00814434	0.00416104	0.00696794	0.00180202	0.0218006	0.0211975	0.0193044	0.0109314	0.0139795	0.0200608	0.022366	0.0207006	0.0218006	0.00469102	-0.00198521	0.000132394	0.00553582	0.0062229	-0.000598249	0.0038162	0.0133187	0.00469102	0.0162186	0.019408	0.0190664	0.00819327	0.00968835	0.0171054	0.0191681	0.0166896	0.0162186
0.00355698	0.00046203	0.00581274	0.00438603	0.00250607	0.00739588	0.00377161	0.00708359	0.00355698	0.0219	0.0212129	0.019208	0.0108937	0.0139079	0.0199015	0.0223446	0.0206484	0.0219	0.00521871	-0.0022684	0.000509203	0.00530643	0.00561124	3.82062e-05	0.0035564	0.0126869	0.00521871	0.0162286	0.0193699	0.0190606	0.00823295	0.00966394	0.0172629	0.0190914	0.016526	0.0162286
0.00314966	0.000403547	0.00737229	0.00422967	0.00334974	0.00580494	0.00354712	0.00606095	0.00314966	0.021826	0.0211053	0.0193277	0.0108611	0.0139295	0.0196951	0.0224732	0.0205832	0.021826	0.00685085	-0.000856067	0.000716418	0.00502889	0.00603131	0.00123747	0.00207269	0.0119261	0.00685085	0.0163026	0.0195782	0.0188285	0.00820306	0.00969105	0.0172735	0.0190565	0.0165336	0.0163026
0.00442141	-0.000326658	0.00672582	0.00341177	0.00277974	0.00519834	0.00346722	0.00468606	0.00442141	0.0219403	0.0210168	0.0193373	0.0108028	0.0138849	0.0197738	0.0224664	0.0204826	0.0219403	0.00659412	-0.00113744	0.00179665	0.00538359	0.00588587	-0.000726701	0.0027653	0.0111602	0.00659412	0.0163155	0.0195719	0.0192233	0.00829787	0.00969731	0.0170688	0.0191351	0.0165009	0.0163155
0.00254968	0.000461331	0.00518969	0.00319229	0.00168904	0.00621415	0.00103267	0.00451131	0.00254968	0.0218423	0.0208417	0.0192219	0.0107754	0.0137919	0.0198962	0.0222713	0.0205093	0.0218423	0.00620102	-0.00244277	0.00183881	0.00532201	0.00591329	0.000442428	0.00355524	0.0102579	0.00620102	0.0162451	0.0195045	0.0193008	0.0082639	0.00970856	0.0170778	0.0191608	0.0164516	0.0162451
0.00338667	0.000581467	0.00434025	0.00226383	0.00227205	0.00553763	0.000960656	0.0035975	0.00338667	0.0219305	0.0209183	0.0191865	0.0107375	0.013858	0.0198712	0.0224329	0.0204428	0.0219305	0.00663712	-0.00271785	0.00334247	0.00436767	0.00509129	-0.00140689	0.00186906	0.0109165	0.00663712	0.016271	0.0193645	0.0194168	0.00823861	0.00972519	0.0169657	0.0189835	0.0164632	0.016271
0.00463713	0.00137312	0.00412469	0.00279908	0.00192465	0.00340644	0.00123241	0.00308408	0.00463713	0.0219833	0.0209716	0.0191949	0.0107731	0.0138896	0.0196401	0.0225437	0.0204067	0.0219833	0.00579968	-0.00346561	0.00168398	0.00418343	0.00474453	-0.00224974	0.0015835	0.00989141	0.00579968	0.0162231	0.0193682	0.0191773	0.00823564	0.00971188	0.0169074	0.0190188	0.016417	0.0162231
0.00302771	0.0015912	0.00351658	0.001923	0.000703556	0.00459556	0.00135992	0.00195561	0.00302771	0.0219948	0.0209085	0.0190914	0.0107136	0.0137923	0.0198256	0.0225851	0.0202107	0.0219948	0.00529443	-0.00370052	0.00202535	0.00414162	0.00369894	-0.000888309	0.00155195	0.0107953	0.00529443	0.0161505	0.0193949	0.0193754	0.00823004	0.00967506	0.0170852	0.0190352	0.0164894	0.0161505
0.004126	0.000538025	0.00186191	0.00205413	-3.01057e-05	0.00421917	0.000290042	0.00506731	0.004126	0.0221964	0.0207263	0.0189636	0.0107079	0.0137594	0.019724	0.0224539	0.0202634	0.0221964	0.00518753	-0.00265767	0.00163133	0.00344135	0.00296338	-0.00125666	0.00139673	0.00988893	0.00518753	0.0161228	0.0194726	0.0192881	0.00826043	0.00963951	0.0170466	0.0190093	0.0164824	0.0161228
0.00598186	0.000471954	0.000988119	0.00179199	-0.000839745	0.00449631	0.000700662	0.00378503	0.00598186	0.0223792	0.0207305	0.018953	0.0107216	0.0137158	0.0196601	0.022493	0.0201722	0.0223792	0.00513011	-0.00212615	0.00177228	0.00319184	0.00287795	-0.00124079	0.000779377	0.0101105	0.00513011	0.0161583	0.0195147	0.0192291	0.00827242	0.00964573	0.0169596	0.01895	0.0165167	0.0161583
0.0062188	-0.000735991	0.000826522	0.00172864	-0.000304023	0.00220644	-0.000200884	0.00360153	0.0062188	0.0224555	0.0205018	0.0189311	0.0107486	0.0137081	0.019521	0.0224244	0.020136	0.0224555	0.00526113	-0.00289668	0.00114249	0.00335347	0.00225382	-0.000967615	-0.000401979	0.0085206	0.00526113	0.0161996	0.0194356	0.019138	0.00828371	0.00961907	0.0169485	0.0188758	0.0165196	0.0161996
0.00562518	-0.00143396	0.00194669	0.00195149	-0.000876504	0.00192551	-0.000214791	0.00315045	0.00562518	0.0223253	0.0205087	0.0190648	0.0109261	0.0136491	0.0194971	0.0223669	0.0201429	0.0223253	0.0049333	-0.00404591	-0.00053412	0.00300611	0.00230436	-0.000795838	-0.000198549	0.00801242	0.0049333	0.0162505	0.0194553	0.0190872	0.00827823	0.00959053	0.0169447	0.0188134	0.0165344	0.0162505
0.00455745	-0.00148333	0.00178649	0.00200515	-0.0010663	0.00149351	-0.000139295	0.00277223	0.00455745	0.0222268	0.0204977	0.019052	0.0109234	0.0136117	0.0193765	0.0222853	0.0201665	0.0222268	0.00523053	-0.00454367	-0.000420628	0.00315293	0.00202257	-0.000669965	0.000540619	0.00642848	0.00523053	0.0164423	0.0193516	0.0192345	0.00830239	0.0095881	0.0168454	0.0187646	0.0164739	0.0164423
0.00363575	0.000250573	0.00225682	0.000558216	-0.000558838	0.000866506	5.45564e-05	0.00272848	0.00363575	0.0221291	0.0207722	0.0191081	0.0108679	0.0136814	0.0193408	0.0222714	0.020231	0.0221291	0.00398232	-0.00297256	0.000821435	0.00287592	0.00168319	-0.000379951	-0.000703196	0.00561685	0.00398232	0.0164977	0.0193624	0.0193541	0.00828059	0.00957634	0.0168712	0.0187353	0.0164469	0.0164977
0.00430605	0.000176401	-0.000243529	0.000583072	-0.00038894	0.000718191	-0.000877833	0.00328422	0.00430605	0.0221853	0.0209086	0.0188627	0.0108668	0.013699	0.0192436	0.0222188	0.0202834	0.0221853	0.00272462	-0.00230783	0.00198187	0.00248428	0.00109235	0.000151962	-0.00108944	0.00572117	0.00272462	0.0164436	0.0194243	0.019496	0.0082928	0.00957337	0.0169145	0.0187072	0.0164142	0.0164436
0.00390906	-0.000965892	-0.00135546	0.000366968	-0.00096948	-0.000157988	-0.00212784	0.0050326	0.00390906	0.0221552	0.0208245	0.0187583	0.0108808	0.0136542	0.0192028	0.02206	0.0203912	0.0221552	0.00266426	-0.00215702	0.00204141	0.00190109	0.000590887	6.43553e-05	0.00042271	0.00628402	0.00266426	0.0164232	0.0194512	0.0194799	0.0082536	0.00958405	0.0169715	0.0187528	0.0163919	0.0164232
0.00315224	-0.00158341	-0.00161219	-0.000145998	-0.000619026	-2.28648e-05	-0.00135855	0.00511897	0.00315224	0.022056	0.0207833	0.0188014	0.0109326	0.0136119	0.0191227	0.0221662	0.0203498	0.022056	0.000861747	-0.000985726	0.00198304	0.000799289	0.000880489	-9.37117e-05	-0.00110725	0.00568316	0.000861747	0.0164328	0.0195381	0.0195328	0.00819484	0.00957934	0.0167991	0.0187347	0.0164908	0.0164328
0.00320139	-0.000226617	-0.000680974	-0.000207598	-0.00204183	0.000543046	-0.00282676	0.00568342	0.00320139	0.022061	0.0208289	0.0187652	0.0108908	0.0135166	0.0192677	0.0219224	0.0204916	0.022061	0.00106498	0.000512699	0.00293017	-4.55597e-05	0.00133499	-0.000109984	-0.000781991	0.00530558	0.00106498	0.0164909	0.0196091	0.0197204	0.00820989	0.00965684	0.0168693	0.0187699	0.0164403	0.0164909
0.00238336	-0.000881143	-0.00187898	-0.000440182	-0.00147523	0.00111662	-0.00197888	0.00311544	0.00238336	0.0221842	0.0208411	0.0185686	0.0109304	0.013576	0.0193356	0.0221047	0.0203931	0.0221842	0.00128097	0.00133835	0.00402093	-9.22396e-05	0.00115331	0.000167818	0.000363721	0.00452539	0.00128097	0.0165661	0.0195842	0.0202222	0.00821969	0.00962236	0.0169487	0.0188804	0.0164809	0.0165661
0.00268823	-0.00186536	-0.00239241	-0.000462702	-0.00227301	0.0031388	-0.000910433	0.00187497	0.00268823	0.0222851	0.0207453	0.0185965	0.0109551	0.0135174	0.0194771	0.0223778	0.0203741	0.0222851	0.00118323	0.0020872	0.00350386	-4.76157e-05	0.000861775	0.00112174	4.4721e-06	0.00347686	0.00118323	0.0164472	0.0195633	0.0201942	0.0082434	0.00964582	0.0169898	0.0189085	0.0164591	0.0164472
0.002879	-0.0028565	-0.000767759	-0.000588005	-0.00328262	0.00191127	-0.000251063	0.000947477	0.002879	0.022442	0.0206761	0.018652	0.0109573	0.0134508	0.0193601	0.022425	0.020337	0.022442	0.00100004	0.00188885	0.00415682	-2.53425e-05	0.00091902	0.00174338	-3.63816e-05	0.00235762	0.00100004	0.0164883	0.0195464	0.0201986	0.00825406	0.00971913	0.0175741	0.0188986	0.016409	0.0164883
0.00226367	-0.00371326	-0.000634208	-0.000523746	-0.00222757	0.000918186	0.00158301	0.000921988	0.00226367	0.0223765	0.0205776	0.0186432	0.0109646	0.0134813	0.0192712	0.0226569	0.0203532	0.0223765	0.0010133	0.00152855	0.00385019	-0.000496411	0.000287967	0.000850763	-0.000336432	0.00165913	0.0010133	0.0165018	0.0194811	0.0201025	0.00823998	0.00971281	0.0175117	0.0188898	0.0164253	0.0165018
0.00132885	-0.00172589	-0.0011132	-0.000377223	-0.00207991	0.000793033	0.00185656	0.00143227	0.00132885	0.0223185	0.0207823	0.0187082	0.0109378	0.0134482	0.019223	0.0227062	0.020336	0.0223185	-0.000115426	-0.000309661	0.00474399	-0.000606352	0.000773465	0.00191207	0.000495651	0.00115748	-0.000115426	0.0164917	0.0194088	0.02024	0.00825967	0.0096951	0.0175685	0.0189517	0.0163297	0.0164917
0.000934144	-0.0014094	-0.00215916	-0.000962962	-0.00267631	0.00134176	0.00202023	0.00191673	0.000934144	0.0222273	0.0208317	0.0184538	0.010904	0.0135018	0.0192789	0.0226691	0.020413	0.0222273	-0.00112298	0.000593596	0.00350204	-1.85801e-05	-3.23088e-05	0.00290231	0.000634326	-0.000660666	-0.00112298	0.0165196	0.019354	0.0197581	0.00828175	0.00969926	0.0176621	0.0189465	0.0161783	0.0165196
0.00134992	-0.00105439	-0.00147959	-0.00134195	-0.00405727	-0.000413504	-0.000766838	-0.000214168	0.00134992	0.0222439	0.0205819	0.0184097	0.010894	0.013538	0.0191476	0.0223579	0.0202982	0.0222439	-0.00167987	0.000889737	0.00426315	-4.38696e-05	-0.000511839	0.003333	0.000764261	-0.00219876	-0.00167987	0.0165543	0.0194206	0.0198571	0.00828753	0.00975726	0.0176559	0.0189086	0.0160632	0.0165543
3.72035e-05	-0.00184514	-0.00295228	-0.00155891	-0.00381691	-0.000891811	-0.000426136	-0.00237598	3.72035e-05	0.0221555	0.0205733	0.0182781	0.0108594	0.0135709	0.0191433	0.0225114	0.0202221	0.0221555	-0.00244888	0.000326125	0.00294392	-0.000552062	-0.00120055	0.00354475	0.00074152	-0.00339961	-0.00244888	0.0165521	0.0194063	0.0197451	0.00831527	0.00970771	0.0176811	0.0188542	0.016024	0.0165521
-0.0012757	-0.00206462	-0.00323122	-0.00156238	-0.00408387	-0.000567453	-0.00133883	-0.00272576	-0.0012757	0.0220969	0.0205442	0.0182933	0.0108419	0.0135458	0.0192538	0.0224565	0.0202351	0.0220969	-0.00288244	0.000553232	0.0031151	-0.00196925	-0.00111959	0.00405132	0.000895646	-0.00290825	-0.00288244	0.0165229	0.0195085	0.0199508	0.00830679	0.00972399	0.0177969	0.0188628	0.0160919	0.0165229
-0.00020922	-0.00281804	-0.00314276	-0.00227349	-0.00408213	-0.00135012	-0.00273537	-0.00147197	-0.00020922	0.022193	0.0206236	0.0183396	0.0107808	0.013603	0.0191846	0.0223333	0.0203022	0.022193	-0.00310358	0.00165259	0.00149779	-0.00176313	-0.00189769	0.00425184	-0.00107027	-0.00417826	-0.00310358	0.0164964	0.0196571	0.0198097	0.00831202	0.00969964	0.0179029	0.0187554	0.0160995	0.0164964
-0.00232068	-0.00152878	-0.00295345	-0.00240625	-0.00292018	0.000221515	-0.00215583	-0.00191076	-0.00232068	0.0221488	0.0207002	0.0183165	0.0106516	0.0136113	0.0193046	0.0223083	0.020303	0.0221488	-0.00401768	0.00233037	0.00123033	-0.00251963	-0.00167241	0.0036271	-0.00175272	-0.00493311	-0.00401768	0.0165065	0.0197871	0.019814	0.00831357	0.00976202	0.0178543	0.0187352	0.0161051	0.0165065
-0.00299806	-0.00047941	-0.00252347	-0.00288985	-0.00227757	-0.000615643	-0.00142353	-0.001943	-0.00299806	0.022034	0.0209994	0.0183895	0.010625	0.01368	0.019392	0.0223323	0.0202437	0.022034	-0.00474074	0.00259351	0.000830819	-0.0031596	-0.00271671	0.00297444	-0.00257408	-0.00562453	-0.00474074	0.0164669	0.0198107	0.0198272	0.00830103	0.00968069	0.0178463	0.0186827	0.0160784	0.0164669
-0.00218379	-0.000991784	-0.00171809	-0.00352126	-0.00114488	-2.23693e-05	-0.00162411	-0.00064095	-0.00218379	0.0221074	0.0209261	0.0183901	0.0106101	0.0137066	0.0195557	0.0222959	0.020267	0.0221074	-0.0056884	0.0024645	-4.2965e-05	-0.00334092	-0.00325252	0.00274775	-0.0026879	-0.00752883	-0.0056884	0.0165587	0.0199289	0.0197807	0.00832813	0.00975065	0.0177753	0.0186432	0.0160529	0.0165587
-0.00290693	-0.000719537	-0.00189533	-0.00344422	-0.00188541	-0.00178002	-0.0021633	-0.00146325	-0.00290693	0.0221869	0.020889	0.0183809	0.0106227	0.0136528	0.0194216	0.0222142	0.0202669	0.0221869	-0.00580474	0.00120478	0.000179657	-0.00400108	-0.00398099	0.00366177	-0.00179034	-0.00919622	-0.00580474	0.0165854	0.0198021	0.0197616	0.00833953	0.00972005	0.0178372	0.0188039	0.0159662	0.0165854
-0.00220475	-0.000519979	-0.00223158	-0.00350362	-0.00153497	-0.00208111	-0.00278147	-0.00239028	-0.00220475	0.0222156	0.020964	0.0183222	0.0106753	0.0136458	0.0195014	0.0223391	0.0202163	0.0222156	-0.00642513	-0.000742714	-0.000246383	-0.00419882	-0.0047607	0.00366775	-0.000663873	-0.0117097	-0.00642513	0.0166543	0.0196569	0.0197862	0.00833827	0.0097326	0.0178158	0.0189125	0.0160084	0.0166543
-0.00213164	0.00139457	-0.00220064	-0.00328025	-0.00169762	-0.0012709	-0.0017099	-0.00296754	-0.00213164	0.0223048	0.0212892	0.0184146	0.0106926	0.0136086	0.0196935	0.0224089	0.0201306	0.0223048	-0.00705025	-0.000302461	-0.000290695	-0.00495072	-0.00518783	0.00262635	-0.000962324	-0.0130348	-0.00705025	0.0166187	0.0197487	0.0198405	0.0083345	0.00971678	0.0176713	0.0187468	0.0159264	0.0166187
-0.00335345	0.001934	-0.00316909	-0.00302109	-0.00246637	-0.00182546	-0.00269039	-0.00406907	-0.00335345	0.0222062	0.0213538	0.0182919	0.0107297	0.0135844	0.0198549	0.0223417	0.0201867	0.0222062	-0.00732262	-0.00107421	-0.00145249	-0.00532941	-0.00615173	0.00247931	-0.00015679	-0.0121336	-0.00732262	0.016618	0.0197096	0.0200658	0.00838546	0.00971885	0.0176004	0.0188261	0.015981	0.016618
-0.00324671	0.00123627	-0.00430032	-0.00368461	-0.00320842	-0.0013318	-0.00323908	-0.00572495	-0.00324671	0.0221373	0.0212435	0.0182659	0.0106185	0.0135446	0.0198226	0.0223611	0.020161	0.0221373	-0.00774038	0.000169101	-0.00208302	-0.00501575	-0.00648761	0.00203538	-0.0019249	-0.0139439	-0.00774038	0.0166646	0.0197323	0.0200192	0.00841072	0.00977369	0.0175849	0.0188176	0.0158979	0.0166646
-0.00434092	0.00330537	-0.00438453	-0.00336733	-0.00332013	-0.00192652	-0.00341971	-0.00570781	-0.00434092	0.0221239	0.0214237	0.018322	0.010608	0.0136102	0.0198755	0.0222983	0.0202583	0.0221239	-0.00870801	0.000906845	-0.00229376	-0.00632508	-0.00674501	0.00232917	-0.0023333	-0.014285	-0.00870801	0.0166148	0.0197958	0.0198865	0.00833762	0.00984611	0.0175664	0.018798	0.0159291	0.0166148
-0.00436265	0.00414821	-0.00669444	-0.00340577	-0.00432573	-0.00250567	-0.00422302	-0.00534416	-0.00436265	0.0221296	0.0215366	0.0181792	0.0106301	0.0135584	0.019807	0.0221263	0.0203259	0.0221296	-0.00993558	0.000588933	-0.00394893	-0.00663859	-0.00768711	-0.000301306	-0.000907668	-0.0145871	-0.00993558	0.0164497	0.0196537	0.0197079	0.00838492	0.00983955	0.0174784	0.0188897	0.0159149	0.0164497
-0.00654858	0.00418953	-0.00649831	-0.00342989	-0.00339124	-0.00254175	-0.00452587	-0.00637655	-0.00654858	0.0219701	0.0215824	0.0182436	0.010699	0.0137142	0.0197059	0.022199	0.020376	0.0219701	-0.0103752	0.00122234	-0.00569761	-0.00782967	-0.00843024	-0.000562611	-0.00170552	-0.0143071	-0.0103752	0.0164619	0.0196179	0.019328	0.00830005	0.0097903	0.0175036	0.01886	0.015903	0.0164619
-0.00611461	0.00178629	-0.00622091	-0.00322531	-0.00281575	-0.00196574	-0.00423411	-0.00702866	-0.00611461	0.0220463	0.0213727	0.0182326	0.0107061	0.0137109	0.0197724	0.0223155	0.020305	0.0220463	-0.0111818	0.00134385	-0.00507501	-0.0085505	-0.00976154	-0.000743631	-0.00161675	-0.0150316	-0.0111818	0.0164091	0.0195233	0.0193343	0.00831505	0.00975918	0.0175334	0.0188908	0.0159388	0.0164091
-0.00671441	0.000343004	-0.00658738	-0.00328841	-0.00403807	-0.00199263	-0.00426944	-0.0079173	-0.00671441	0.0221438	0.0213728	0.0181575	0.0107541	0.0136227	0.0198698	0.022144	0.020356	0.0221438	-0.0118007	0.00140718	-0.0047715	-0.00834522	-0.0104989	0.000720449	-0.000825504	-0.0160551	-0.0118007	0.0163646	0.0196684	0.0192832	0.00831128	0.00972454	0.0177155	0.0190178	0.0159201	0.0163646
-0.007971	0.000593564	-0.00749478	-0.00423787	-0.00444183	-0.000164421	-0.00421206	-0.00793787	-0.007971	0.0221207	0.0213906	0.0181199	0.0107381	0.0135933	0.0201202	0.0220785	0.0203966	0.0221207	-0.0129352	0.00187789	-0.00431969	-0.00889904	-0.0112413	0.000788492	-1.18501e-05	-0.0159218	-0.0129352	0.0162766	0.0198549	0.0192297	0.00829903	0.00975263	0.0177007	0.0190735	0.0159676	0.0162766
-0.0072924	0.000140153	-0.00773171	-0.00445519	-0.00387586	-0.000988408	-0.00484596	-0.00828526	-0.0072924	0.0222384	0.0212929	0.0181532	0.0107786	0.0136368	0.0199062	0.0220481	0.0203985	0.0222384	-0.0143779	0.000718725	-0.00535583	-0.00963154	-0.0117063	0.000160481	0.00122657	-0.0180205	-0.0143779	0.0162301	0.0198046	0.0189775	0.00827292	0.00975801	0.0176472	0.0192321	0.0159178	0.0162301
-0.00748578	0.000380472	-0.00726064	-0.00531473	-0.00332604	0.000208777	-0.00556196	-0.0108413	-0.00748578	0.0221161	0.0213921	0.0182539	0.010728	0.0136459	0.0200302	0.022073	0.0203163	0.0221161	-0.0149018	0.000432287	-0.00494207	-0.0097048	-0.0118689	-0.00138805	0.00243573	-0.0178384	-0.0149018	0.0162031	0.0197045	0.019055	0.00824165	0.00986692	0.0175923	0.019381	0.0159634	0.0162031
-0.0076252	-0.00111247	-0.00705798	-0.00583889	-0.00330918	-0.000924426	-0.00614786	-0.00956379	-0.0076252	0.0221309	0.0213063	0.0181968	0.0107237	0.0137007	0.0199407	0.0220243	0.0204489	0.0221309	-0.0153495	-0.000214944	-0.00475634	-0.00969845	-0.0120478	-0.00222131	0.00323004	-0.0179986	-0.0153495	0.0161403	0.0197284	0.0190708	0.00825807	0.00982829	0.0175676	0.0194519	0.0160284	0.0161403
-0.00906754	0.000205452	-0.00729778	-0.00669143	-0.00451322	-0.0012536	-0.00643117	-0.00918552	-0.00906754	0.0218552	0.0215592	0.0181839	0.0106704	0.0136821	0.0199581	0.0220627	0.0206344	0.0218552	-0.0170061	-0.000346018	-0.00481232	-0.0106427	-0.0119586	-0.00252693	0.00388542	-0.0179343	-0.0170061	0.0160445	0.0197582	0.0190855	0.00824205	0.00991992	0.0176175	0.0195227	0.0160051	0.0160445
-0.0103636	-0.000482165	-0.00819796	-0.00781299	-0.00416917	-0.00107388	-0.00723686	-0.0087556	-0.0103636	0.0217548	0.0215946	0.0181071	0.0104644	0.0137222	0.0200629	0.0220387	0.020631	0.0217548	-0.017571	-0.00101025	-0.00457076	-0.0110588	-0.0122877	-0.002984	0.00529503	-0.0176067	-0.017571	0.0159597	0.0197634	0.0192338	0.00823182	0.00995722	0.0175625	0.0196882	0.0159956	0.0159597
-0.00997507	-0.00139385	-0.00941373	-0.00798123	-0.0052596	-0.00144339	-0.00807303	-0.00914274	-0.00997507	0.0218567	0.021625	0.0180338	0.0104513	0.0136961	0.020013	0.0220298	0.0206447	0.0218567	-0.0183773	-0.000969381	-0.00547589	-0.0117165	-0.0130002	-0.00396943	0.00396246	-0.0185345	-0.0183773	0.0158588	0.0198382	0.0190757	0.00823605	0.00995633	0.0175112	0.0196607	0.0159544	0.0158588
-0.00960295	-0.00295058	-0.0113723	-0.00779368	-0.0064138	-0.000820313	-0.00741102	-0.00967951	-0.00960295	0.0218706	0.0215306	0.0179967	0.0104389	0.0136658	0.0200498	0.0221644	0.0205502	0.0218706	-0.0187478	-0.00296992	-0.00504737	-0.0122451	-0.0134238	-0.00390349	0.00370823	-0.0172285	-0.0187478	0.0157942	0.0197531	0.0191168	0.00824578	0.010004	0.0176092	0.019669	0.0160815	0.0157942
-0.0103892	-0.00367908	-0.0124843	-0.00758429	-0.00675833	-0.00208437	-0.00592863	-0.0112695	-0.0103892	0.0218143	0.0214335	0.0179416	0.0104658	0.013703	0.020032	0.0222694	0.0204222	0.0218143	-0.0198778	-0.00473002	-0.00472368	-0.0129157	-0.0131729	-0.00429041	0.00489701	-0.0171568	-0.0198778	0.0157579	0.0196398	0.0192409	0.00826361	0.0100296	0.0175108	0.0198194	0.0161342	0.0157579
-0.01079	-0.00198119	-0.0113121	-0.00826686	-0.00721909	-0.00247379	-0.00599287	-0.0130281	-0.01079	0.0218767	0.0216191	0.017983	0.0104713	0.0136936	0.0200335	0.0222558	0.0202856	0.0218767	-0.0195955	-0.00336547	-0.00435865	-0.013454	-0.0140691	-0.00321504	0.00397976	-0.0184434	-0.0195955	0.0159341	0.0197082	0.0192618	0.00828657	0.0100062	0.0176214	0.0198481	0.0161427	0.0159341
-0.0111945	-0.00343617	-0.0113519	-0.00836108	-0.00779275	-0.00129867	-0.00553387	-0.0133286	-0.0111945	0.0218638	0.0215237	0.0180056	0.0104614	0.0136859	0.0201473	0.022437	0.0203368	0.0218638	-0.0198557	-0.00506975	-0.00581108	-0.0130082	-0.0156049	-0.00220276	0.00466075	-0.0192486	-0.0198557	0.015959	0.0196318	0.0191163	0.00830268	0.010009	0.0177172	0.0198084	0.0161086	0.015959
-0.011873	-0.00485279	-0.0111794	-0.00997076	-0.00867562	-0.00135794	-0.00693666	-0.0134554	-0.011873	0.0218332	0.0215342	0.0180238	0.0104365	0.0136033	0.0201494	0.0223138	0.0203711	0.0218332	-0.0207515	-0.00698083	-0.00737965	-0.0133794	-0.0167504	-0.00236396	0.00468905	-0.0195987	-0.0207515	0.0159389	0.0195983	0.018809	0.00830202	0.00994837	0.0176866	0.0198041	0.0161351	0.0159389
-0.0132556	-0.0041601	-0.0122998	-0.00989562	-0.00977671	-0.00222695	-0.00830082	-0.011342	-0.0132556	0.0216624	0.0217545	0.0180214	0.0103964	0.0135486	0.0201647	0.0221221	0.0204986	0.0216624	-0.0219687	-0.00720684	-0.00885681	-0.0136007	-0.017406	-0.00333113	0.00506269	-0.0208898	-0.0219687	0.0158631	0.0196831	0.0182373	0.00835046	0.00994124	0.0175935	0.0198276	0.016035	0.0158631
-0.01307	-0.00394909	-0.0119914	-0.0102866	-0.00997922	-0.0035188	-0.00833359	-0.0111185	-0.01307	0.0216854	0.0217315	0.0180717	0.0104327	0.0135878	0.0201289	0.0219328	0.0205383	0.0216854	-0.0227338	-0.00779047	-0.00856318	-0.0140695	-0.0177666	-0.00380013	0.00573764	-0.0204521	-0.0227338	0.0158548	0.0196621	0.018231	0.00834858	0.00995773	0.0174739	0.0199088	0.0161225	0.0158548
-0.0116728	-0.00377565	-0.0132592	-0.0106327	-0.0104011	-0.00357222	-0.00914944	-0.0105229	-0.0116728	0.0216881	0.021776	0.0180218	0.010461	0.0135584	0.0201432	0.0220364	0.0206054	0.0216881	-0.0234066	-0.00896721	-0.0090199	-0.0150288	-0.0186277	-0.00549984	0.00444798	-0.0197216	-0.0234066	0.0158493	0.0196064	0.0182524	0.00831907	0.00994151	0.0168007	0.019779	0.0161536	0.0158493
-0.0121474	-0.00353004	-0.0145516	-0.0105763	-0.0117303	-0.00332056	-0.0106341	-0.00954696	-0.0121474	0.021723	0.0217782	0.0179563	0.0105732	0.0135497	0.0202057	0.0218182	0.0208209	0.021723	-0.0248561	-0.0097476	-0.00906793	-0.0153669	-0.0185565	-0.00575346	0.00537843	-0.0199318	-0.0248561	0.0158883	0.0196766	0.0181878	0.00833492	0.00992497	0.0166804	0.0198379	0.0161947	0.0158883
-0.0128662	-0.00621983	-0.0150396	-0.0112658	-0.0118851	-0.00297978	-0.0109242	-0.0103123	-0.0128662	0.0216674	0.0216272	0.017901	0.0105922	0.0136039	0.0202688	0.0218155	0.0209991	0.0216674	-0.0251011	-0.0085043	-0.00980523	-0.0159542	-0.0192514	-0.00681243	0.00471421	-0.0202491	-0.0251011	0.0159013	0.019719	0.0180135	0.00833193	0.00992666	0.0167359	0.0197782	0.016118	0.0159013
-0.0127871	-0.00596832	-0.0150827	-0.0116741	-0.0110075	-0.00277746	-0.0108424	-0.0108448	-0.0127871	0.0217535	0.0215983	0.0179617	0.0106103	0.0136257	0.0204481	0.0219442	0.0209501	0.0217535	-0.0252847	-0.00941116	-0.0091822	-0.0169313	-0.0190487	-0.00903646	0.00530304	-0.0198508	-0.0252847	0.0159066	0.0197321	0.0180075	0.00828801	0.00995209	0.0165629	0.0199392	0.016121	0.0159066
-0.0136583	-0.00699256	-0.0153839	-0.0121188	-0.0107551	-0.00186715	-0.0103611	-0.00913428	-0.0136583	0.0217773	0.0215515	0.0179681	0.0106358	0.0135895	0.0205871	0.022039	0.0211436	0.0217773	-0.0257711	-0.00988772	-0.0104147	-0.016777	-0.0190109	-0.00848987	0.00643307	-0.0198995	-0.0257711	0.0158944	0.0196998	0.0179473	0.00834436	0.00988922	0.0165852	0.0200951	0.0161893	0.0158944
-0.0152103	-0.00754246	-0.0145585	-0.0121741	-0.0120563	-0.00113077	-0.00951035	-0.0102273	-0.0152103	0.0217522	0.0215899	0.0179379	0.0106802	0.0135522	0.0206137	0.0220743	0.0210289	0.0217522	-0.026069	-0.0103788	-0.00997746	-0.0171804	-0.019091	-0.00841887	0.0059807	-0.0202866	-0.026069	0.0159354	0.019775	0.0179835	0.00834209	0.00993104	0.0165921	0.0201685	0.0161491	0.0159354
-0.0156476	-0.00799974	-0.0148178	-0.0119574	-0.0123916	-0.000908498	-0.00996652	-0.00914714	-0.0156476	0.0217075	0.0215594	0.0179241	0.0107007	0.0136328	0.0206012	0.0220471	0.0212381	0.0217075	-0.0262705	-0.0111328	-0.0110873	-0.0171515	-0.0199277	-0.00911326	0.00713965	-0.0213363	-0.0262705	0.016003	0.0197496	0.0177496	0.00832522	0.00992223	0.0165549	0.0201961	0.016092	0.016003
-0.0170763	-0.00784401	-0.0141647	-0.0123095	-0.0124267	-0.00142251	-0.00983784	-0.010684	-0.0170763	0.0216313	0.0215675	0.0179697	0.0107174	0.0136788	0.0206147	0.0221494	0.0212002	0.0216313	-0.0278601	-0.0139357	-0.010723	-0.0176673	-0.0200156	-0.00956311	0.00840331	-0.0210955	-0.0278601	0.0159851	0.0195502	0.0179532	0.0083265	0.00993489	0.0164284	0.0202785	0.0161466	0.0159851
-0.0185419	-0.0088794	-0.0151898	-0.0118654	-0.0128127	-0.00212406	-0.00902849	-0.0115688	-0.0185419	0.0215233	0.0215445	0.0179001	0.0107276	0.0137119	0.0205733	0.0223529	0.0211262	0.0215233	-0.0293653	-0.0149301	-0.0114035	-0.0181632	-0.0209166	-0.00915399	0.00843609	-0.0219537	-0.0293653	0.0159857	0.0195439	0.0178995	0.00831142	0.00989584	0.0164403	0.0203095	0.016177	0.0159857
-0.0185623	-0.0102337	-0.0155473	-0.0117938	-0.0136364	-0.00234517	-0.00858588	-0.0131763	-0.0185623	0.0216255	0.0212151	0.0179793	0.0107434	0.0136425	0.0206159	0.0224033	0.0211285	0.0216255	-0.0314465	-0.0158033	-0.0114577	-0.0185216	-0.0213437	-0.00898686	0.00819882	-0.0217987	-0.0314465	0.0159168	0.0194669	0.0179473	0.00829008	0.00994752	0.0164639	0.0203603	0.0163481	0.0159168
-0.0190595	-0.00861171	-0.016657	-0.0114266	-0.0145801	-0.00321408	-0.00951235	-0.0134193	-0.0190595	0.0215812	0.0213897	0.0179316	0.0107761	0.013676	0.020524	0.0223117	0.0212744	0.0215812	-0.0329747	-0.0171714	-0.0117881	-0.0192625	-0.0221459	-0.00945843	0.00852511	-0.0218971	-0.0329747	0.015778	0.0193191	0.0179784	0.00826666	0.00984562	0.0163616	0.0204223	0.0163773	0.015778
-0.0205606	-0.00753447	-0.0169831	-0.0115617	-0.0148927	-0.00377911	-0.00891326	-0.0131812	-0.0205606	0.0214425	0.0215225	0.0178408	0.0107733	0.0136469	0.0204479	0.0223927	0.0213054	0.0214425	-0.0344345	-0.0171987	-0.0125529	-0.0199976	-0.0225349	-0.0111928	0.00771042	-0.0218901	-0.0344345	0.0157433	0.0193274	0.0179656	0.00827888	0.00985066	0.0162978	0.020311	0.0165281	0.0157433
-0.0200126	-0.00773186	-0.016649	-0.0120292	-0.0157465	-0.00377324	-0.00827393	-0.0139685	-0.0200126	0.0214823	0.0214163	0.017902	0.0107291	0.0136583	0.0203756	0.0222178	0.0213199	0.0214823	-0.0360303	-0.0174524	-0.0132112	-0.0212135	-0.0233208	-0.0113177	0.00541261	-0.023052	-0.0360303	0.015683	0.0193476	0.0178424	0.0082231	0.00983181	0.0163564	0.0201512	0.0164288	0.015683
-0.0198978	-0.00870984	-0.0166907	-0.0129059	-0.0152685	-0.00307593	-0.00797772	-0.0145612	-0.0198978	0.0214065	0.0212522	0.017838	0.0107188	0.0137234	0.0203789	0.0223164	0.0213172	0.0214065	-0.038246	-0.0194826	-0.0138402	-0.0214098	-0.0240382	-0.0119569	0.0040637	-0.0243469	-0.038246	0.0157161	0.0193469	0.0177783	0.0082634	0.00984412	0.0163813	0.0200563	0.0164812	0.0157161
-0.0183875	-0.00985844	-0.0173734	-0.0134409	-0.0146937	-0.00300437	-0.00819168	-0.0138963	-0.0183875	0.0216872	0.0210936	0.0178228	0.0107024	0.013766	0.0201633	0.022317	0.0214042	0.0216872	-0.0401024	-0.0197237	-0.0136866	-0.0221987	-0.0245083	-0.0108315	0.00200306	-0.0258646	-0.0401024	0.0156853	0.0193839	0.0175918	0.00822362	0.0098709	0.0165273	0.0198283	0.0164685	0.0156853
-0.0195037	-0.0110089	-0.0168433	-0.0125599	-0.0153017	-0.00372731	-0.0070344	-0.0146471	-0.0195037	0.0216986	0.021085	0.0179632	0.0108189	0.0137072	0.0201514	0.0223642	0.0213793	0.0216986	-0.0397967	-0.021842	-0.0139638	-0.0231621	-0.0257183	-0.0100426	0.00241134	-0.0264986	-0.0397967	0.0157818	0.0193414	0.0176853	0.00819656	0.00979916	0.0166803	0.0198086	0.0164704	0.0157818
-0.019283	-0.013037	-0.0164289	-0.0124149	-0.0156957	-0.00220097	-0.00662971	-0.0153434	-0.019283	0.0217187	0.0208751	0.0179796	0.010855	0.0136417	0.0202128	0.0225244	0.0213755	0.0217187	-0.0414093	-0.0234816	-0.0158559	-0.0236286	-0.0271086	-0.0106546	0.00148346	-0.0279272	-0.0414093	0.0157923	0.0192961	0.0176187	0.00822401	0.00973708	0.0166436	0.0197933	0.0164638	0.0157923
-0.018861	-0.0140781	-0.01624	-0.0126367	-0.0152511	-0.00231666	-0.00717304	-0.015687	-0.018861	0.0217735	0.0208322	0.0179754	0.0108284	0.0136754	0.0201903	0.0225084	0.0213889	0.0217735	-0.0426817	-0.0252378	-0.0160981	-0.0246644	-0.0282529	-0.01032	0.00131342	-0.0295385	-0.0426817	0.0158385	0.0193122	0.0177181	0.00817512	0.00974431	0.0166344	0.0197627	0.0164452	0.0158385
-0.0189208	-0.0137307	-0.0170197	-0.012787	-0.0156901	-0.00174202	-0.00734393	-0.0152016	-0.0189208	0.0218033	0.0208481	0.0178567	0.0107987	0.0136059	0.0202583	0.0224141	0.0213474	0.0218033	-0.0440769	-0.0277506	-0.0165485	-0.0255156	-0.0291566	-0.00930351	0.00106453	-0.0314534	-0.0440769	0.0158526	0.0192278	0.0176667	0.00816068	0.00975524	0.0167446	0.019783	0.0163698	0.0158526
-0.0195012	-0.0126753	-0.0162639	-0.012826	-0.0166648	-0.00292982	-0.00610357	-0.0161101	-0.0195012	0.0216447	0.0209581	0.0179086	0.0107974	0.0135402	0.0201264	0.0225773	0.0213347	0.0216447	-0.0453506	-0.0287367	-0.0189942	-0.0267543	-0.0301385	-0.0103453	-0.00135949	-0.0325091	-0.0453506	0.0158783	0.0193116	0.0175267	0.00816475	0.00974172	0.0166009	0.0197546	0.0162889	0.0158783
-0.0205831	-0.0136178	-0.0149824	-0.01345	-0.0171098	-0.00237995	-0.00676275	-0.0166486	-0.0205831	0.0215014	0.0208412	0.0180927	0.0107099	0.0135661	0.0200884	0.022617	0.0212387	0.0215014	-0.0454946	-0.0303583	-0.0195079	-0.0279317	-0.0301756	-0.0128876	-0.000235001	-0.0335854	-0.0454946	0.0160982	0.0192561	0.0177715	0.00817144	0.00975025	0.0163865	0.0198328	0.0162783	0.0160982
-0.0194857	-0.0145656	-0.0143205	-0.0135698	-0.0172724	-0.00353292	-0.00587437	-0.0172867	-0.0194857	0.0216001	0.0209517	0.018075	0.0107219	0.0136536	0.0200565	0.0231001	0.0211592	0.0216001	-0.0472834	-0.0313289	-0.0191949	-0.0288403	-0.0308519	-0.0136286	-0.00187471	-0.0347467	-0.0472834	0.0161194	0.019066	0.0179331	0.00817322	0.00974678	0.0163577	0.0197628	0.0163453	0.0161194
-0.0211099	-0.0155336	-0.0143095	-0.01322	-0.0170525	-0.00326543	-0.00439519	-0.0169566	-0.0211099	0.0214188	0.0209104	0.0180566	0.0107082	0.0137497	0.0200791	0.0232871	0.0212035	0.0214188	-0.0475504	-0.0316878	-0.0191263	-0.02963	-0.0302607	-0.0146519	-0.00272143	-0.0353538	-0.0475504	0.0161603	0.0190151	0.0181053	0.00820456	0.00979285	0.0162638	0.0196477	0.0163004	0.0161603
-0.0220797	-0.0159371	-0.0141585	-0.0125783	-0.0176391	-0.0047788	-0.00369359	-0.0161251	-0.0220797	0.021318	0.0208216	0.0180074	0.0107543	0.0137511	0.0199209	0.0232508	0.0212419	0.021318	-0.0485361	-0.0340491	-0.0193789	-0.0306288	-0.0309504	-0.0138649	-0.00474768	-0.0368336	-0.0485361	0.016206	0.018973	0.0183469	0.0082057	0.00970945	0.0163414	0.0194583	0.0162556	0.016206
-0.0236782	-0.0154847	-0.0129427	-0.0121785	-0.0173135	-0.00329182	-0.00229627	-0.0183896	-0.0236782	0.0210817	0.0209993	0.0181958	0.010793	0.0137669	0.0202048	0.0233435	0.0210755	0.0210817	-0.0506122	-0.035311	-0.0200317	-0.0321542	-0.0320113	-0.01418	-0.0056615	-0.0394006	-0.0506122	0.0162129	0.0188669	0.0183444	0.00816042	0.00976596	0.0163343	0.0194256	0.0161374	0.0162129
-0.0238086	-0.0166785	-0.0126785	-0.0119097	-0.0167364	-0.00173056	-0.00196826	-0.0202094	-0.0238086	0.0211799	0.020855	0.0182657	0.0108257	0.0137698	0.0203012	0.0232801	0.0207662	0.0211799	-0.0517053	-0.0369984	-0.0205524	-0.0325363	-0.0327997	-0.0140196	-0.00544386	-0.0402534	-0.0517053	0.0162177	0.0188832	0.0182911	0.00818594	0.00969736	0.0164353	0.0193522	0.0161406	0.0162177
-0.0232692	-0.0152071	-0.0135591	-0.0112591	-0.0170409	-0.00108039	-0.00252351	-0.0211748	-0.0232692	0.0212169	0.0208584	0.0181702	0.0108807	0.0137529	0.0202172	0.0232655	0.0207126	0.0212169	-0.052835	-0.0385568	-0.0201525	-0.0331813	-0.0336542	-0.014268	-0.00651591	-0.0420185	-0.052835	0.0162024	0.0188666	0.0182436	0.0082238	0.00973076	0.0165069	0.0192543	0.0160869	0.0162024
-0.0238505	-0.0143945	-0.0124318	-0.0110378	-0.0164483	-0.0015274	-0.000964502	-0.0203804	-0.0238505	0.0211701	0.020953	0.018168	0.0109126	0.0138483	0.0202046	0.0233879	0.0207723	0.0211701	-0.0541254	-0.0397168	-0.021083	-0.0335885	-0.0344211	-0.0134481	-0.00636657	-0.0418475	-0.0541254	0.0161844	0.0188088	0.0181526	0.00821118	0.00972353	0.0165593	0.0192203	0.0161641	0.0161844
-0.0244574	-0.0145247	-0.0113551	-0.0105814	-0.015575	-0.00180568	-0.00167096	-0.0196368	-0.0244574	0.0212179	0.020782	0.0181374	0.010971	0.0139085	0.0202156	0.023294	0.0208252	0.0212179	-0.0553742	-0.040006	-0.0219514	-0.0340987	-0.0342082	-0.0140878	-0.00534237	-0.0435703	-0.0553742	0.0161891	0.0188782	0.0181955	0.0082665	0.00967679	0.0164878	0.0192494	0.0161238	0.0161891
-0.0247701	-0.0141961	-0.00920875	-0.0107946	-0.0153787	-0.000927514	-0.0027489	-0.0195827	-0.0247701	0.0212561	0.0208487	0.018209	0.010949	0.0138997	0.0204114	0.0232716	0.0207797	0.0212561	-0.0565314	-0.0406994	-0.0233316	-0.0348502	-0.0352572	-0.014532	-0.00650359	-0.0447904	-0.0565314	0.0162033	0.0188504	0.0179986	0.00829203	0.00965375	0.0165398	0.0190957	0.0160839	0.0162033
-0.0244977	-0.0149557	-0.00964396	-0.009617	-0.0156039	-8.03716e-05	-0.000841139	-0.019256	-0.0244977	0.0212884	0.0208672	0.01818	0.01099	0.0138813	0.0204074	0.0235761	0.0208558	0.0212884	-0.05818	-0.0437173	-0.0241965	-0.0346964	-0.0353137	-0.0156719	-0.00629037	-0.0446793	-0.05818	0.0161145	0.0187551	0.0180596	0.00833327	0.00972371	0.016483	0.0191539	0.0162338	0.0161145
-0.0246832	-0.0141202	-0.00858911	-0.00896139	-0.0154784	-0.000710222	-0.0017605	-0.0196238	-0.0246832	0.0213173	0.0210994	0.0182687	0.0109631	0.0139195	0.0203937	0.0232837	0.0207645	0.0213173	-0.0595465	-0.0434737	-0.0241875	-0.0355748	-0.0345088	-0.0166355	-0.0053974	-0.0449299	-0.0595465	0.0160081	0.0188876	0.0180755	0.00837471	0.00976037	0.0164307	0.0192262	0.0162662	0.0160081
-0.0240011	-0.0125675	-0.00840546	-0.00714005	-0.0140581	-0.000696596	0.000201316	-0.0204308	-0.0240011	0.02143	0.0212018	0.0184821	0.0110337	0.013985	0.0203201	0.0236642	0.0205931	0.02143	-0.0608462	-0.0433452	-0.0232959	-0.0358615	-0.0345736	-0.0169322	-0.00602048	-0.045007	-0.0608462	0.0159644	0.0188937	0.0183864	0.00835171	0.00977664	0.0163761	0.0194054	0.0162662	0.0159644
-0.0227993	-0.0118188	-0.00690732	-0.00633994	-0.0131682	-2.3474e-05	0.00125907	-0.0208772	-0.0227993	0.0214955	0.0211113	0.0184284	0.0110792	0.0140335	0.0203415	0.0237806	0.0206474	0.0214955	-0.0619438	-0.0447723	-0.0239639	-0.0366994	-0.0344903	-0.0169079	-0.00704839	-0.0456947	-0.0619438	0.0159173	0.0188356	0.0184731	0.00831603	0.00984976	0.0164675	0.0194463	0.0162435	0.0159173
-0.0226851	-0.0111314	-0.00636899	-0.00474976	-0.0125284	0.000136911	0.00139403	-0.020052	-0.0226851	0.0215097	0.021225	0.018343	0.0111121	0.0139938	0.0202766	0.023725	0.0207238	0.0215097	-0.0626459	-0.0438585	-0.0244867	-0.0371958	-0.0346695	-0.0163794	-0.00765328	-0.047323	-0.0626459	0.01598	0.0190143	0.018436	0.00831124	0.00983639	0.0167319	0.0193766	0.0161809	0.01598
-0.022743	-0.0110703	-0.00482847	-0.00329289	-0.0119508	0.000831358	0.000733123	-0.0209813	-0.022743	0.0214761	0.021192	0.0184905	0.0111271	0.014035	0.0203229	0.02361	0.0205994	0.0214761	-0.0632318	-0.0448625	-0.0252229	-0.0378595	-0.0351027	-0.0161231	-0.00748595	-0.0484142	-0.0632318	0.0160491	0.0190732	0.0183879	0.00832928	0.00981649	0.0168112	0.0194577	0.0161781	0.0160491
-0.0224563	-0.0120382	-0.00328689	-0.00231956	-0.0107761	0.00125149	0.00151838	-0.0197404	-0.0224563	0.0215807	0.0211401	0.0185499	0.0110807	0.0141113	0.0204181	0.0235895	0.0206299	0.0215807	-0.0642985	-0.0456473	-0.0261152	-0.0381182	-0.0355783	-0.0158955	-0.00830199	-0.049125	-0.0642985	0.0160295	0.0190376	0.0184131	0.00833616	0.00983624	0.0170148	0.0194215	0.0161564	0.0160295
-0.0201784	-0.0109965	-0.00216616	-0.00132027	-0.0100983	0.00209359	0.00164946	-0.0193229	-0.0201784	0.0218475	0.02116	0.0185578	0.0111001	0.0140882	0.020455	0.0235319	0.0204308	0.0218475	-0.0651902	-0.0470599	-0.0259211	-0.0380054	-0.0357598	-0.0153111	-0.00968771	-0.0504052	-0.0651902	0.0159871	0.0190539	0.0184189	0.00838611	0.00988504	0.0170661	0.0192995	0.0161926	0.0159871
-0.0200309	-0.0105586	-0.00138702	-3.18022e-05	-0.00927555	0.00273968	0.00192063	-0.0191838	-0.0200309	0.0217796	0.0211817	0.0185399	0.0111492	0.0141684	0.0204344	0.0235992	0.0204046	0.0217796	-0.066347	-0.0478742	-0.0257873	-0.0377827	-0.0356521	-0.0146557	-0.00949721	-0.0508771	-0.066347	0.0160693	0.0192155	0.0184851	0.00843222	0.00989008	0.0171464	0.0192008	0.0162172	0.0160693
-0.0201125	-0.00900545	-0.0012869	0.000886058	-0.00773468	0.00388976	0.00271463	-0.0195689	-0.0201125	0.0217464	0.0212434	0.0185518	0.0111233	0.0142666	0.0204627	0.0236858	0.0203477	0.0217464	-0.0670506	-0.0494935	-0.0254611	-0.0387794	-0.0361236	-0.0147733	-0.0106966	-0.0497934	-0.0670506	0.0160461	0.0191714	0.0184987	0.00838441	0.00992911	0.0171858	0.0190552	0.0162603	0.0160461
-0.0174448	-0.00824178	0.000304711	0.00255	-0.00637558	0.00401519	0.00134767	-0.0170533	-0.0174448	0.0218426	0.0211643	0.0186335	0.011284	0.0142225	0.0205614	0.0235685	0.0205685	0.0218426	-0.0672669	-0.0502887	-0.0241824	-0.0388828	-0.0364482	-0.0142225	-0.009955	-0.0509197	-0.0672669	0.0160175	0.0192542	0.0186074	0.00836926	0.00992391	0.017244	0.019143	0.01619	0.0160175
-0.0143693	-0.00746127	0.00124183	0.00359201	-0.00548253	0.00485426	0.00169201	-0.0178242	-0.0143693	0.0219895	0.0212041	0.0187608	0.0112802	0.0143445	0.0206559	0.0235307	0.0203086	0.0219895	-0.0681052	-0.0513566	-0.0248403	-0.0391962	-0.0360847	-0.0136264	-0.0112787	-0.0507464	-0.0681052	0.0160139	0.0191954	0.0186213	0.00840666	0.00994483	0.0173369	0.0191332	0.016261	0.0160139
-0.0134464	-0.00650389	0.00187933	0.00418093	-0.00452816	0.00624878	0.00277551	-0.0155138	-0.0134464	0.0220241	0.021138	0.0188297	0.0113098	0.0144044	0.0207565	0.023475	0.0203174	0.0220241	-0.0689529	-0.0512076	-0.0257719	-0.0393255	-0.0359389	-0.0127594	-0.0121278	-0.0498509	-0.0689529	0.0160066	0.0192923	0.0184676	0.00843051	0.0099602	0.0174846	0.0190517	0.0163973	0.0160066
-0.00972546	-0.00509153	0.00312331	0.00477533	-0.00418763	0.0070434	0.00212405	-0.0133906	-0.00972546	0.0224127	0.0213019	0.0189987	0.0113038	0.0143649	0.0207588	0.023346	0.0205732	0.0224127	-0.0695368	-0.0511186	-0.025929	-0.0389537	-0.0351862	-0.0120211	-0.0115823	-0.0493112	-0.0695368	0.0159552	0.0192961	0.0184706	0.0084612	0.00997495	0.0176181	0.0191362	0.0163192	0.0159552
-0.00947412	-0.00410921	0.00328967	0.00643077	-0.00266301	0.00733498	0.00156848	-0.012242	-0.00947412	0.0223914	0.0214253	0.0189052	0.0113609	0.0144012	0.0206484	0.0232804	0.0206399	0.0223914	-0.0688925	-0.050995	-0.0264433	-0.0387351	-0.0342851	-0.0114498	-0.0111306	-0.0504868	-0.0688925	0.0160064	0.0193469	0.018403	0.00851103	0.0100287	0.0176154	0.0190991	0.0162048	0.0160064
-0.008145	-0.00512426	0.00494758	0.00683571	-0.00212481	0.00902648	0.00229899	-0.0112563	-0.008145	0.0224942	0.0213144	0.0191434	0.0113571	0.0143863	0.0207561	0.0233304	0.0207767	0.0224942	-0.0690268	-0.0516529	-0.0254716	-0.0379669	-0.0336819	-0.0107517	-0.0104214	-0.0506903	-0.0690268	0.0160694	0.0192962	0.0186424	0.00856094	0.0101104	0.0177046	0.0191369	0.0161355	0.0160694
-0.0073317	-0.00448575	0.00564158	0.00855812	0.000249063	0.0106818	0.00260282	-0.010442	-0.0073317	0.0225668	0.0213357	0.0191444	0.0114489	0.0145174	0.0209003	0.0233881	0.0208137	0.0225668	-0.0691631	-0.0513578	-0.0238035	-0.037291	-0.0332893	-0.00914005	-0.0102175	-0.0506421	-0.0691631	0.0160605	0.0193486	0.0188114	0.00854978	0.0101537	0.0178003	0.0190909	0.0159905	0.0160605
-0.00759181	-0.00514028	0.00517069	0.00972373	0.00174403	0.0107874	0.00234718	-0.00985085	-0.00759181	0.0224523	0.0212865	0.0190541	0.0114949	0.0145769	0.0209166	0.0234488	0.0207844	0.0224523	-0.0686549	-0.0516449	-0.0226463	-0.0367295	-0.0319561	-0.00739055	-0.00813579	-0.0501068	-0.0686549	0.0160201	0.019301	0.0190163	0.00856512	0.0101753	0.0178843	0.0192392	0.0160122	0.0160201
-0.0062713	-0.00446537	0.00686335	0.0110719	0.00278513	0.0103962	0.00167449	-0.00839954	-0.0062713	0.0226516	0.0213124	0.0190762	0.011511	0.0145697	0.0208423	0.0232697	0.0208772	0.0226516	-0.0687537	-0.0515368	-0.0224819	-0.0362064	-0.0311459	-0.00723575	-0.00738499	-0.0492998	-0.0687537	0.0159386	0.0192182	0.0190015	0.00853594	0.0102268	0.017939	0.0192806	0.0159522	0.0159386
-0.00555902	-0.00423556	0.00883354	0.0126628	0.00273564	0.0117557	0.00330097	-0.00650038	-0.00555902	0.0225563	0.0213863	0.0191351	0.0115223	0.0145438	0.0210596	0.0233293	0.0209518	0.0225563	-0.069826	-0.0525367	-0.0215985	-0.0356553	-0.0303953	-0.00837006	-0.00671737	-0.0484979	-0.069826	0.0158499	0.0190541	0.0190387	0.00856286	0.0102339	0.0179381	0.0193246	0.015975	0.0158499
-0.00582435	-0.00237922	0.00959487	0.0133502	0.00464393	0.012929	0.00383799	-0.00484161	-0.00582435	0.0224474	0.0215436	0.0190767	0.0114779	0.0146028	0.0210946	0.0233354	0.0209914	0.0224474	-0.0713594	-0.052396	-0.021451	-0.0344391	-0.0292164	-0.00704247	-0.00502061	-0.0473029	-0.0713594	0.0156516	0.0191337	0.0190958	0.00858232	0.0103031	0.0179548	0.0194945	0.0160217	0.0156516
-0.00677125	-0.00172534	0.0109142	0.0154825	0.00628934	0.0129153	0.00429218	-0.00455871	-0.00677125	0.0223588	0.0215842	0.0191058	0.0115429	0.0146763	0.0209877	0.0232206	0.0209757	0.0223588	-0.0714822	-0.0514198	-0.0208405	-0.0333027	-0.0278701	-0.00651381	-0.00392707	-0.0462043	-0.0714822	0.0156599	0.0191244	0.0190196	0.00858511	0.0103509	0.0180055	0.0195869	0.0161017	0.0156599
-0.00632824	-0.000174015	0.0119793	0.0169161	0.00811887	0.0146514	0.00635151	-0.00255223	-0.00632824	0.0223419	0.0217557	0.0191586	0.0115706	0.0147454	0.0211257	0.0233553	0.0210567	0.0223419	-0.0720978	-0.050378	-0.0215261	-0.0324855	-0.0264714	-0.006918	-0.00463771	-0.0452523	-0.0720978	0.0156788	0.0191275	0.018928	0.00864231	0.0103467	0.0179754	0.0195341	0.0160943	0.0156788
-0.00255297	0.00118318	0.0134939	0.0189495	0.00931197	0.0144354	0.008951	0.000274307	-0.00255297	0.0227111	0.021795	0.0192214	0.0116167	0.0147774	0.0210706	0.0235839	0.0211584	0.0227111	-0.0722568	-0.0488852	-0.0199579	-0.0315256	-0.025493	-0.0069073	-0.004932	-0.0443235	-0.0722568	0.0156275	0.0191779	0.0191081	0.00865566	0.0103823	0.0179294	0.0193796	0.0162109	0.0156275
-0.00162165	0.00286404	0.0146481	0.0205544	0.0116523	0.0151134	0.00890759	0.00290056	-0.00162165	0.0228063	0.0218494	0.0193415	0.0116645	0.0149086	0.0211196	0.0234411	0.0212521	0.0228063	-0.0713468	-0.0490203	-0.0178002	-0.0299221	-0.0236579	-0.00618141	-0.00295797	-0.0443526	-0.0713468	0.015662	0.0191338	0.0192598	0.00867199	0.0104225	0.0180158	0.0193618	0.0162402	0.015662
-0.000772401	0.00440731	0.0147974	0.0227079	0.0138323	0.01641	0.0108967	0.00428242	-0.000772401	0.0227482	0.0219482	0.0192475	0.0117028	0.0149852	0.0212182	0.0235404	0.0213381	0.0227482	-0.071557	-0.0483453	-0.0183845	-0.0286908	-0.0222269	-0.00319381	-0.00397913	-0.043647	-0.071557	0.0154617	0.0190857	0.0189324	0.00873755	0.0104677	0.0181373	0.0192418	0.0162642	0.0154617
0.000652054	0.0048308	0.0162032	0.0236252	0.0164003	0.0169607	0.0111747	0.00619636	0.000652054	0.0228039	0.0218053	0.0192769	0.0116972	0.0150005	0.0211674	0.0230296	0.0214653	0.0228039	-0.0711493	-0.0490419	-0.0187143	-0.0275341	-0.0210147	-0.00117356	-0.00413584	-0.0441172	-0.0711493	0.0154059	0.0191465	0.0188479	0.00879019	0.0105338	0.0181856	0.0191574	0.01615	0.0154059
0.00364898	0.00674921	0.0167433	0.0256808	0.0176237	0.0166614	0.0122441	0.00777665	0.00364898	0.0229505	0.0221054	0.0192766	0.0116991	0.0149924	0.0211504	0.0230633	0.0215062	0.0229505	-0.0707794	-0.0491057	-0.018509	-0.0260362	-0.0197897	0.000340637	-0.00335592	-0.0433705	-0.0707794	0.0153655	0.0191727	0.0187541	0.00881517	0.0105442	0.0182051	0.0191775	0.0162491	0.0153655
0.00672944	0.00663124	0.0181806	0.0266511	0.0190394	0.0188809	0.0126601	0.0074504	0.00672944	0.0231979	0.0221048	0.0193152	0.0116946	0.0150425	0.0212924	0.0232575	0.0214352	0.0231979	-0.0706906	-0.0472428	-0.0190482	-0.024583	-0.0182709	0.00158429	-3.68915e-05	-0.0429697	-0.0706906	0.0153641	0.0193366	0.0184814	0.00882998	0.0105732	0.018311	0.0194807	0.0161597	0.0153641
0.0088289	0.00800084	0.0185462	0.0278698	0.0195923	0.0202242	0.0129937	0.00895118	0.0088289	0.0233383	0.0220617	0.0192728	0.0117038	0.0149752	0.0211814	0.0233549	0.0215148	0.0233383	-0.0712418	-0.0472619	-0.0194101	-0.0233193	-0.0166751	0.0032193	0.00107601	-0.0410751	-0.0712418	0.0153666	0.019396	0.0183782	0.00889432	0.0106146	0.0184048	0.0195287	0.0162368	0.0153666
0.0093778	0.00843027	0.0200613	0.0292673	0.0217759	0.0206152	0.0146105	0.0104408	0.0093778	0.0232327	0.0219126	0.0192364	0.0117226	0.0150744	0.021185	0.0235148	0.0216349	0.0232327	-0.07088	-0.0465163	-0.0185114	-0.0217098	-0.0151943	0.00330472	0.00130777	-0.0405949	-0.07088	0.0153288	0.0193941	0.0184674	0.0089664	0.0106748	0.0182802	0.0196923	0.0162396	0.0153288
0.0107033	0.00872357	0.0213904	0.0317911	0.0232356	0.0212808	0.0154338	0.0119415	0.0107033	0.0232774	0.0219577	0.0192709	0.0117737	0.0151645	0.0212567	0.0235545	0.0216792	0.0232774	-0.0710356	-0.0449639	-0.0187052	-0.02027	-0.0137257	0.00422553	0.003172	-0.0403988	-0.0710356	0.0153593	0.0195444	0.0183431	0.00900593	0.0106696	0.0183209	0.0197939	0.0161744	0.0153593
0.0117686	0.00805672	0.0231957	0.033457	0.0251326	0.0233371	0.0143935	0.0122963	0.0117686	0.0233904	0.0218096	0.0194035	0.0118131	0.0151585	0.0214983	0.0234925	0.0216332	0.0233904	-0.0720027	-0.0440708	-0.0182057	-0.0191028	-0.0122207	0.00436051	0.00515338	-0.0405705	-0.0720027	0.0153494	0.0195817	0.0184446	0.00906999	0.0107254	0.0183098	0.0199846	0.0161277	0.0153494
0.0129216	0.00891675	0.0245215	0.0344767	0.0256817	0.0248406	0.0134188	0.0128165	0.0129216	0.0233868	0.0219682	0.0194013	0.0118419	0.0151186	0.0217874	0.0233572	0.0216583	0.0233868	-0.0710679	-0.0440144	-0.0178993	-0.0180621	-0.0111193	0.00554044	0.00515299	-0.0401142	-0.0710679	0.0154179	0.0195666	0.0183162	0.00905222	0.0107865	0.0184712	0.0200008	0.0161111	0.0154179
0.0154582	0.00963601	0.0264385	0.0360253	0.0262032	0.0261989	0.0152162	0.0143991	0.0154582	0.0234449	0.0219208	0.0194407	0.0118882	0.0150855	0.0215932	0.02349	0.0217426	0.0234449	-0.0703363	-0.0436246	-0.0176927	-0.0166906	-0.0100246	0.00558116	0.00579259	-0.0398138	-0.0703363	0.0154397	0.0196519	0.0183081	0.00903302	0.0108458	0.0184737	0.0200564	0.0161325	0.0154397
0.0176473	0.00915852	0.0271485	0.0372461	0.0282868	0.0278287	0.0141097	0.0161204	0.0176473	0.0234577	0.0218258	0.0195177	0.0119105	0.0152096	0.0217248	0.0232459	0.0217792	0.0234577	-0.0702007	-0.0432885	-0.0180108	-0.0160288	-0.00858965	0.00588635	0.00693449	-0.0402197	-0.0702007	0.0154613	0.0196634	0.0182621	0.0090071	0.0108627	0.0184369	0.0199749	0.0160208	0.0154613
0.0188775	0.00895579	0.0263477	0.0382327	0.0298627	0.0279124	0.0151096	0.0181912	0.0188775	0.023516	0.0216011	0.0194556	0.011977	0.0152882	0.0217574	0.0233274	0.0218998	0.023516	-0.0701191	-0.0428439	-0.0173831	-0.0146939	-0.00763167	0.00734673	0.0070988	-0.040157	-0.0701191	0.0153997	0.0195661	0.0182515	0.00901099	0.0108627	0.0184954	0.0200326	0.0159525	0.0153997
0.0209153	0.00773426	0.0256645	0.0393623	0.0315377	0.0285744	0.014958	0.0195676	0.0209153	0.0236565	0.021473	0.0192338	0.0119687	0.0153708	0.0218443	0.0230909	0.0219294	0.0236565	-0.070473	-0.0433196	-0.0185626	-0.0132638	-0.00646155	0.00919953	0.00920593	-0.0403927	-0.070473	0.015428	0.019733	0.0179547	0.00907578	0.0108919	0.018591	0.0199544	0.0159443	0.015428
0.0231124	0.00674782	0.0277718	0.0405656	0.0325962	0.0305624	0.0154606	0.0205067	0.0231124	0.023729	0.0213593	0.0194114	0.0120247	0.0153708	0.0219984	0.0231706	0.0218363	0.023729	-0.0703185	-0.0434272	-0.0182287	-0.0117066	-0.00553761	0.0106753	0.00992266	-0.0398464	-0.0703185	0.0154411	0.0196574	0.0179587	0.00913204	0.0108871	0.0185493	0.0199505	0.0159638	0.0154411
0.0244537	0.00682764	0.0279846	0.0409668	0.0341508	0.0323782	0.0161389	0.0216317	0.0244537	0.0237134	0.0213328	0.019476	0.0120371	0.015519	0.0222067	0.0232165	0.0218312	0.0237134	-0.0699512	-0.0446717	-0.0180715	-0.0102041	-0.00420644	0.0117289	0.0107915	-0.0394902	-0.0699512	0.0154661	0.0194661	0.0179717	0.00916501	0.0109091	0.0185508	0.0199682	0.0159033	0.0154661
0.0242985	0.00680823	0.027547	0.0411387	0.0354602	0.0324708	0.017925	0.0231125	0.0242985	0.0236948	0.0212922	0.0193153	0.0120115	0.0155434	0.0222896	0.0232816	0.0219543	0.0236948	-0.0701255	-0.0439517	-0.0176818	-0.00863201	-0.0028692	0.0132976	0.0127078	-0.0388974	-0.0701255	0.0153486	0.0194453	0.0179806	0.00921458	0.010947	0.0185877	0.0200931	0.0159452	0.0153486
0.0249139	0.00768894	0.0276707	0.0421859	0.0359891	0.0328476	0.0183988	0.0238413	0.0249139	0.0236435	0.0213405	0.0192944	0.0119835	0.0154563	0.0221379	0.0234074	0.0218597	0.0236435	-0.069297	-0.0431212	-0.017394	-0.00712965	-0.000964975	0.0149526	0.0134454	-0.0381261	-0.069297	0.0153911	0.0193983	0.0179353	0.00926659	0.0109851	0.0184817	0.0200659	0.0159447	0.0153911
0.0257763	0.009235	0.02857	0.0439699	0.0363631	0.0333016	0.0190995	0.0244409	0.0257763	0.0236895	0.0214742	0.0193643	0.0120407	0.0154748	0.0221286	0.0235162	0.021899	0.0236895	-0.0692914	-0.0419941	-0.0177055	-0.00566676	0.000239195	0.0159025	0.0143702	-0.0374186	-0.0692914	0.0153673	0.0194415	0.017938	0.00926938	0.0109612	0.0184775	0.0201107	0.0159399	0.0153673
0.0278512	0.0102808	0.0281033	0.045581	0.0363126	0.03246	0.0204336	0.0245494	0.0278512	0.0238063	0.0215825	0.0194208	0.012043	0.0154416	0.0219017	0.0234839	0.0218917	0.0238063	-0.0686831	-0.0406796	-0.0179422	-0.00435744	0.00110725	0.0172666	0.0141218	-0.0363166	-0.0686831	0.0152853	0.0193039	0.0179551	0.0092811	0.0109631	0.0185064	0.0201348	0.0160373	0.0152853
0.0311174	0.00915256	0.0295715	0.0471181	0.0358797	0.0323942	0.0203269	0.0250065	0.0311174	0.0238842	0.0215852	0.0194867	0.0120675	0.0154399	0.0218806	0.023458	0.0218701	0.0238842	-0.0676969	-0.039568	-0.0160008	-0.00278305	0.00231998	0.0187854	0.0142665	-0.0372431	-0.0676969	0.0153395	0.019356	0.0181415	0.009312	0.0109833	0.0186694	0.0201592	0.0160263	0.0153395
0.0301091	0.0100264	0.0286269	0.0477749	0.0366125	0.0338947	0.0220827	0.0253115	0.0301091	0.0237755	0.0216814	0.0195365	0.0119764	0.0154512	0.0221525	0.0234865	0.0217528	0.0237755	-0.0676208	-0.0398329	-0.0173933	-0.00153166	0.00430501	0.0198929	0.0145507	-0.0363178	-0.0676208	0.0153091	0.019171	0.0181031	0.00937093	0.0110334	0.0187088	0.0201333	0.0160738	0.0153091
0.0298707	0.0106096	0.029226	0.0482945	0.0374108	0.033524	0.0224218	0.0263211	0.0298707	0.0237888	0.021663	0.0194596	0.0119919	0.0153235	0.0221152	0.0235404	0.0218761	0.0237888	-0.0677614	-0.0397768	-0.0161397	6.35831e-06	0.00529321	0.0208507	0.0167165	-0.0367057	-0.0677614	0.0152484	0.0191682	0.0181044	0.00938645	0.0110678	0.0187561	0.0202472	0.016017	0.0152484
0.030273	0.0103893	0.028815	0.049486	0.0376607	0.0349827	0.0237142	0.0254707	0.030273	0.0237821	0.0217417	0.0193804	0.0120096	0.0151859	0.0222312	0.0236207	0.021912	0.0237821	-0.0676481	-0.0382029	-0.0153535	0.00148687	0.00629953	0.0223888	0.0164989	-0.0372784	-0.0676481	0.0153046	0.0192274	0.0181293	0.00942149	0.0110418	0.0187491	0.0202259	0.0158562	0.0153046
0.0291446	0.01028	0.0294197	0.0499458	0.0387556	0.0365872	0.0243708	0.0251426	0.0291446	0.0235147	0.0217142	0.0193464	0.0120495	0.015222	0.0223995	0.0236823	0.021706	0.0235147	-0.0671269	-0.0387012	-0.0142477	0.00239224	0.00709427	0.0217747	0.0163336	-0.0359007	-0.0671269	0.0152847	0.019109	0.0184288	0.00944398	0.0110505	0.0186183	0.0201474	0.0159584	0.0152847
0.0304549	0.010253	0.0299553	0.0503797	0.0386852	0.0370915	0.0251622	0.0263843	0.0304549	0.0235533	0.021702	0.0193122	0.0120282	0.0152174	0.0224208	0.0237256	0.0217787	0.0235533	-0.0666277	-0.0382713	-0.0144635	0.00323434	0.00783856	0.0210643	0.0177963	-0.0346966	-0.0666277	0.0153308	0.0191731	0.0184245	0.009454	0.0110559	0.0185436	0.0202457	0.0160033	0.0153308
0.0295439	0.011089	0.0298955	0.0512542	0.03946	0.0351218	0.0248979	0.0265139	0.0295439	0.0234133	0.0217621	0.0191333	0.0120266	0.0152021	0.0221639	0.0236975	0.0215254	0.0234133	-0.0658561	-0.0375492	-0.0165944	0.0038593	0.00912794	0.0211634	0.0178486	-0.0341924	-0.0658561	0.015312	0.0192215	0.0180945	0.00945101	0.0110474	0.0185644	0.0202591	0.0160592	0.015312
0.0309801	0.0095915	0.0320684	0.0510214	0.03916	0.0358373	0.0255601	0.0263408	0.0309801	0.0234593	0.0217544	0.019262	0.0119479	0.0151414	0.0221367	0.0235826	0.021497	0.0234593	-0.0655242	-0.0374524	-0.0179138	0.00505869	0.0103508	0.0213148	0.0187272	-0.0337597	-0.0655242	0.0153152	0.0191854	0.0181021	0.0094784	0.0110498	0.0186488	0.020288	0.0160745	0.0153152
0.0309829	0.0115585	0.033582	0.0516844	0.0387881	0.0369658	0.026001	0.0270137	0.0309829	0.0237484	0.0219098	0.0193547	0.0119571	0.0150738	0.0220863	0.0235987	0.0215412	0.0237484	-0.0658068	-0.037434	-0.0190945	0.00617824	0.0106312	0.0205861	0.0175768	-0.0320262	-0.0658068	0.0153293	0.0191733	0.0179701	0.00950586	0.0110651	0.0185546	0.0201637	0.0161552	0.0153293
0.0331553	0.0103717	0.0319943	0.0524354	0.0397836	0.03703	0.0278008	0.0271957	0.0331553	0.0236931	0.0217455	0.019334	0.0119665	0.0150841	0.022105	0.0238411	0.0214896	0.0236931	-0.0643364	-0.037706	-0.0186633	0.00732369	0.0119027	0.0213292	0.0175825	-0.0313118	-0.0643364	0.0154291	0.0191746	0.0181513	0.00956059	0.0110601	0.0185456	0.0201281	0.0161642	0.0154291
0.0324135	0.0113231	0.0320091	0.0528405	0.0406777	0.0376728	0.0272489	0.0279211	0.0324135	0.0235588	0.0217908	0.0194383	0.0119554	0.0150829	0.0220404	0.0237855	0.0214541	0.0235588	-0.0640631	-0.0368269	-0.0183117	0.00828871	0.0128968	0.0225927	0.0188486	-0.0314551	-0.0640631	0.0154131	0.0192584	0.0181916	0.00956068	0.0110478	0.0184404	0.0202152	0.0161167	0.0154131
0.0348768	0.00957935	0.0319085	0.0529425	0.0419887	0.0381865	0.0275835	0.0297997	0.0348768	0.0237671	0.0216264	0.0193968	0.0119381	0.0151613	0.0220482	0.0237591	0.0214875	0.0237671	-0.0636064	-0.0357198	-0.0178388	0.00903987	0.013694	0.0209184	0.0192611	-0.0317072	-0.0636064	0.0154328	0.019338	0.0181657	0.00961323	0.0110314	0.0182908	0.0201017	0.016066	0.0154328
0.0362909	0.0101645	0.0312234	0.0529398	0.0422841	0.0381993	0.0277636	0.0312715	0.0362909	0.0238396	0.021653	0.0194733	0.0118962	0.0151191	0.0221614	0.0237507	0.0215209	0.0238396	-0.0622804	-0.0361317	-0.016789	0.00984978	0.014243	0.0217723	0.0191494	-0.0326835	-0.0622804	0.0154524	0.0193313	0.0182521	0.00965309	0.0110325	0.0182407	0.0200596	0.0159125	0.0154524
0.0367961	0.00950954	0.0318316	0.052789	0.0416416	0.0385734	0.0264713	0.0299925	0.0367961	0.0239409	0.0214888	0.019518	0.0118865	0.0150204	0.0221516	0.0236497	0.0213945	0.0239409	-0.0614922	-0.0360954	-0.0150898	0.010811	0.0152712	0.0237235	0.019341	-0.0312783	-0.0614922	0.0154422	0.0193201	0.0182959	0.00964417	0.0110641	0.0183044	0.0201068	0.0160627	0.0154422
0.0362384	0.00760719	0.0317292	0.0527621	0.041642	0.0400448	0.0261857	0.0293924	0.0362384	0.0237354	0.0213574	0.0195127	0.0118705	0.0150048	0.0223148	0.0234795	0.0213248	0.0237354	-0.0609042	-0.0353713	-0.015116	0.0115658	0.0161766	0.0242488	0.0204264	-0.0310702	-0.0609042	0.0154889	0.0194081	0.0183765	0.00965158	0.0110632	0.0182806	0.0201734	0.0160304	0.0154889
0.0377457	0.00719099	0.0315866	0.0526939	0.0423358	0.0410458	0.0249656	0.0302499	0.0377457	0.0237478	0.0213537	0.0195149	0.011884	0.0150071	0.0223531	0.0233454	0.0214103	0.0237478	-0.0615359	-0.0360725	-0.0164929	0.0118078	0.0168446	0.0253223	0.0206803	-0.0302348	-0.0615359	0.0154773	0.0193602	0.0183083	0.00962231	0.0110536	0.0183129	0.0202851	0.0160131	0.0154773
0.0401587	0.00786123	0.0319902	0.0521233	0.0421489	0.0398599	0.024318	0.030947	0.0401587	0.0238797	0.0213963	0.0194923	0.0118932	0.015003	0.0222046	0.0232189	0.0213896	0.0238797	-0.0621041	-0.0361303	-0.0166675	0.0124392	0.0175525	0.0246452	0.0213404	-0.0290134	-0.0621041	0.0154638	0.0193177	0.0183894	0.00958289	0.0110644	0.0183326	0.0202927	0.0160579	0.0154638
0.0403059	0.00755447	0.0321016	0.0532753	0.0415773	0.0398656	0.0247507	0.0304664	0.0403059	0.0238704	0.0213234	0.0195464	0.0119027	0.0149464	0.0221222	0.0234428	0.0213023	0.0238704	-0.0613799	-0.0357956	-0.0166742	0.0134295	0.0188262	0.0240534	0.0218629	-0.0268278	-0.0613799	0.0155125	0.0192612	0.018325	0.00955861	0.0110383	0.0183321	0.020271	0.0161212	0.0155125
0.0395472	0.00817925	0.0327388	0.0526319	0.0415425	0.0414705	0.0237494	0.0308967	0.0395472	0.023783	0.0212327	0.0196079	0.0118826	0.0149043	0.022212	0.0232656	0.0213182	0.023783	-0.0615833	-0.0347383	-0.0163718	0.0144498	0.0191031	0.0230264	0.0210596	-0.0253418	-0.0615833	0.0155658	0.0192618	0.0184481	0.00955411	0.0110244	0.018351	0.020255	0.016203	0.0155658
0.0385189	0.00871615	0.0327691	0.0524036	0.0421761	0.0402794	0.0251111	0.0319443	0.0385189	0.0235995	0.0213256	0.0196569	0.0118868	0.0148708	0.0221285	0.0233295	0.0214254	0.0235995	-0.0614758	-0.0363809	-0.0162736	0.0148616	0.0197699	0.0232857	0.0181115	-0.02535	-0.0614758	0.015647	0.0190769	0.0184264	0.00957029	0.011041	0.0182679	0.0199751	0.0162546	0.015647
0.0389729	0.00825799	0.0332065	0.0526513	0.0424566	0.0388034	0.0243152	0.0325931	0.0389729	0.0236663	0.0212364	0.0196737	0.0118886	0.0149372	0.0221661	0.0232015	0.0214008	0.0236663	-0.0608279	-0.0363758	-0.0149583	0.015774	0.020165	0.0240771	0.0174806	-0.026167	-0.0608279	0.0156165	0.0189525	0.0188728	0.00953312	0.0110356	0.018443	0.0199537	0.0161199	0.0156165
0.040739	0.00883184	0.034521	0.052251	0.0411957	0.0381835	0.0239627	0.0320677	0.040739	0.023842	0.0213096	0.0197904	0.0118624	0.0148738	0.0221608	0.0230637	0.0213388	0.023842	-0.0601511	-0.0359781	-0.0154833	0.0160361	0.0202091	0.0253971	0.0166978	-0.0258504	-0.0601511	0.0156814	0.0190033	0.0190685	0.00946043	0.0110071	0.0187225	0.0198134	0.0161485	0.0156814
0.0411533	0.0082576	0.0353044	0.0510274	0.0416673	0.0380425	0.0239933	0.0323924	0.0411533	0.0238833	0.02121	0.0198579	0.0118029	0.0148002	0.022119	0.0230165	0.0213931	0.0238833	-0.0608862	-0.0368705	-0.0152338	0.0168176	0.0204259	0.0257905	0.0143212	-0.024032	-0.0608862	0.0156246	0.0188354	0.0190265	0.00942949	0.0109748	0.0187139	0.0196565	0.0162736	0.0156246
0.0403912	0.00923153	0.0340464	0.0506462	0.0418202	0.0374655	0.0246635	0.0339348	0.0403912	0.0238144	0.0213192	0.0197735	0.0117981	0.0148452	0.0219677	0.0230914	0.0214632	0.0238144	-0.0608369	-0.0375616	-0.0146576	0.016523	0.021055	0.0260299	0.0137887	-0.0241074	-0.0608369	0.0155437	0.0187887	0.0190149	0.0093937	0.0109329	0.0187457	0.0195138	0.0163071	0.0155437
0.0417591	0.00865145	0.0323803	0.0509739	0.0420378	0.0378774	0.0254797	0.0345659	0.0417591	0.0239248	0.0211693	0.019807	0.0117184	0.0148396	0.0217647	0.0231737	0.0215092	0.0239248	-0.0616946	-0.0363482	-0.014475	0.0171532	0.0214805	0.025436	0.01344	-0.0247485	-0.0616946	0.0154655	0.0188751	0.0191184	0.00942744	0.0109046	0.0185818	0.0195113	0.0162713	0.0154655
0.0404304	0.00858891	0.0309465	0.0506789	0.0418531	0.0369083	0.0234553	0.0350338	0.0404304	0.0239357	0.021276	0.019793	0.0116819	0.0148765	0.021833	0.022986	0.0215433	0.0239357	-0.0618017	-0.0358382	-0.0150732	0.0174755	0.022521	0.0260957	0.0133271	-0.0244425	-0.0618017	0.0153991	0.0188659	0.0190213	0.00943168	0.0108399	0.0185852	0.0195269	0.0162316	0.0153991
0.0396403	0.0100729	0.0302338	0.0501666	0.0413089	0.0359357	0.0239249	0.0343728	0.0396403	0.0238689	0.0213107	0.0196636	0.0116452	0.0147833	0.0216941	0.0231307	0.021487	0.0238689	-0.0621307	-0.0349657	-0.014686	0.0177808	0.0231901	0.0272311	0.0121196	-0.0238098	-0.0621307	0.0153414	0.0188079	0.0190099	0.00943519	0.0107917	0.0187304	0.0195178	0.0161943	0.0153414
0.0398585	0.00980904	0.0299843	0.050428	0.0413704	0.036118	0.0239109	0.0329819	0.0398585	0.0239206	0.0213202	0.019597	0.0116003	0.0147668	0.0215942	0.0231611	0.0213986	0.0239206	-0.0614843	-0.0351843	-0.0149386	0.017452	0.0233513	0.0258938	0.0111148	-0.0236833	-0.0614843	0.0154072	0.018831	0.0190525	0.00941104	0.0108004	0.0186456	0.0194063	0.0163052	0.0154072
0.0387349	0.00994559	0.0311403	0.0494191	0.0406045	0.0358162	0.025505	0.0331425	0.0387349	0.0236988	0.0213912	0.0196253	0.0115877	0.0147635	0.0215589	0.0233337	0.0214526	0.0236988	-0.0603372	-0.03459	-0.0145673	0.0169119	0.023718	0.0245619	0.00996981	-0.0234163	-0.0603372	0.0153776	0.0186686	0.0190928	0.00938343	0.0108076	0.0185695	0.0194889	0.0163568	0.0153776
0.0374418	0.0113423	0.029812	0.0485879	0.0407306	0.035343	0.0245871	0.034056	0.0374418	0.0236504	0.0214926	0.019523	0.0115177	0.0147223	0.0214187	0.0231741	0.0215551	0.0236504	-0.0610468	-0.0338115	-0.0132977	0.0163256	0.0247122	0.0242326	0.0100428	-0.0235472	-0.0610468	0.0154051	0.0187009	0.0191301	0.00935821	0.0108088	0.0185529	0.0193522	0.0163779	0.0154051
0.0368099	0.0115558	0.0303387	0.0479648	0.0400885	0.035437	0.0224748	0.0339209	0.0368099	0.0236016	0.0214991	0.0196367	0.0114797	0.0146519	0.0212843	0.0229889	0.0215553	0.0236016	-0.0620201	-0.0343597	-0.0141027	0.0161869	0.024731	0.0237201	0.00997846	-0.023709	-0.0620201	0.0153123	0.0187171	0.0190986	0.00934455	0.0108213	0.0184779	0.0193885	0.0163867	0.0153123
0.0366967	0.0122455	0.0296922	0.0477451	0.0396769	0.0354782	0.0218852	0.0342139	0.0366967	0.0235396	0.0217749	0.0196214	0.011488	0.0146523	0.0211937	0.0228653	0.021507	0.0235396	-0.0620053	-0.0342241	-0.0121262	0.0166583	0.0252326	0.0230438	0.00871938	-0.0236946	-0.0620053	0.0154507	0.0186889	0.0193621	0.00934257	0.0108127	0.0184434	0.0192922	0.0163695	0.0154507
0.0363505	0.0135583	0.0297369	0.0459998	0.0394266	0.035633	0.0202208	0.0343266	0.0363505	0.0234727	0.0219042	0.0197424	0.0114314	0.0146663	0.0211954	0.0227518	0.0215064	0.0234727	-0.0626783	-0.0336089	-0.0115696	0.0167508	0.0249275	0.0208721	0.00782076	-0.0236981	-0.0626783	0.0153727	0.0187949	0.0194364	0.00929217	0.0108026	0.0183707	0.0193374	0.0163601	0.0153727
0.0357583	0.0117068	0.0294185	0.0453033	0.0401237	0.0352008	0.0214778	0.0332982	0.0357583	0.0232763	0.0217249	0.0197956	0.0113732	0.0146854	0.021276	0.0227917	0.0214411	0.0232763	-0.0634452	-0.0331595	-0.0105831	0.0157476	0.0249679	0.0199119	0.00870039	-0.0233567	-0.0634452	0.015428	0.0188594	0.0196074	0.00925177	0.0108002	0.018288	0.0194221	0.0163834	0.015428
0.0357266	0.0110894	0.0296902	0.0444184	0.0399132	0.0353039	0.0207782	0.0343493	0.0357266	0.0232545	0.0216834	0.0196697	0.0113677	0.0146745	0.0213391	0.0227102	0.0215212	0.0232545	-0.0640524	-0.0343304	-0.0098628	0.0156306	0.0250023	0.0198025	0.00954634	-0.0246242	-0.0640524	0.0153954	0.018896	0.0196308	0.00924646	0.0107936	0.0183258	0.0194405	0.0161964	0.0153954
0.0335354	0.0117621	0.028296	0.0435271	0.0398332	0.0349118	0.0222876	0.0333491	0.0335354	0.0231877	0.021609	0.0195951	0.0113462	0.0146328	0.0213338	0.0231388	0.0214423	0.0231877	-0.064446	-0.0347727	-0.0124504	0.0155952	0.0252136	0.0192066	0.00884224	-0.0239994	-0.064446	0.0153618	0.0187928	0.019404	0.00922819	0.0107734	0.0183524	0.019392	0.0161867	0.0153618
0.0351217	0.0106118	0.0283551	0.0420943	0.0391998	0.0335435	0.0203016	0.0334691	0.0351217	0.0234001	0.0214848	0.0194858	0.0112916	0.0146421	0.0209633	0.0231533	0.0214765	0.0234001	-0.065242	-0.033197	-0.0127027	0.0159797	0.0243969	0.0180337	0.00935457	-0.0246792	-0.065242	0.0153916	0.0190566	0.0192987	0.00920227	0.0107702	0.0183942	0.0194054	0.0162112	0.0153916
0.0346006	0.0106049	0.028242	0.0420995	0.0393666	0.0343314	0.0217228	0.0346405	0.0346006	0.0233933	0.0216038	0.0195515	0.0113416	0.0146901	0.0210337	0.0232883	0.0215476	0.0233933	-0.0656074	-0.0315615	-0.0122494	0.0155557	0.0243591	0.0176962	0.00722375	-0.0237055	-0.0656074	0.015375	0.019086	0.0195511	0.00916768	0.0107696	0.0182647	0.0192545	0.0162422	0.015375
0.034166	0.0114551	0.0287788	0.0424603	0.039574	0.0328584	0.0216969	0.0355927	0.034166	0.0234029	0.0216694	0.0196096	0.0113549	0.0147256	0.0209124	0.0233011	0.0216871	0.0234029	-0.0655496	-0.0314279	-0.0108646	0.015428	0.0248072	0.0165283	0.0074908	-0.0243736	-0.0655496	0.0153212	0.0190948	0.0196323	0.00915694	0.0107793	0.0182882	0.0192997	0.0163236	0.0153212
0.0350436	0.0112671	0.0279633	0.0420656	0.0387385	0.0303264	0.0220701	0.034596	0.0350436	0.023517	0.0215336	0.0195888	0.0113858	0.0146749	0.0206981	0.0234248	0.0216249	0.023517	-0.0650168	-0.0322821	-0.0107391	0.0153176	0.0246944	0.0178875	0.00758606	-0.0251533	-0.0650168	0.0154196	0.0190986	0.0194184	0.00912292	0.0107812	0.0184001	0.0191961	0.0162541	0.0154196
0.0351332	0.0134667	0.0281726	0.0424104	0.0380763	0.0310332	0.0224071	0.0340341	0.0351332	0.0235082	0.0217415	0.0196498	0.0114259	0.0146451	0.0208264	0.0234837	0.0215184	0.0235082	-0.0650906	-0.0330051	-0.0100057	0.0153119	0.0247745	0.0188555	0.00678808	-0.0258899	-0.0650906	0.0153813	0.0190712	0.019549	0.00910887	0.0107862	0.0184999	0.0191684	0.0161996	0.0153813
0.0354931	0.0123541	0.0285549	0.0417114	0.0380737	0.0312103	0.0236975	0.033457	0.0354931	0.0236356	0.0216727	0.019657	0.0114431	0.0146792	0.0209069	0.0235844	0.0215038	0.0236356	-0.0651502	-0.0338862	-0.00792167	0.0154574	0.024797	0.0185566	0.00582064	-0.0264779	-0.0651502	0.0154338	0.0190071	0.0197159	0.0091141	0.0107499	0.0184173	0.019079	0.0162136	0.0154338
0.0358328	0.0130364	0.0266705	0.042011	0.0382973	0.030164	0.0227139	0.0341033	0.0358328	0.0235636	0.0215655	0.0195568	0.0114846	0.0146748	0.0208228	0.0236261	0.0215107	0.0235636	-0.0650102	-0.0338823	-0.00750564	0.015212	0.0247592	0.0181482	0.00568246	-0.027071	-0.0650102	0.0154655	0.0190847	0.0196074	0.00906569	0.010757	0.0183251	0.0191108	0.016313	0.0154655
0.0369854	0.0116864	0.0265557	0.04125	0.0382454	0.0319079	0.0234585	0.0343018	0.0369854	0.0233823	0.0215084	0.0195763	0.0114744	0.0147275	0.0211457	0.0237821	0.021521	0.0233823	-0.0648739	-0.0337599	-0.00654206	0.015114	0.0253698	0.0184062	0.00600402	-0.0280175	-0.0648739	0.0154338	0.0191891	0.0197278	0.00906082	0.0107355	0.0183443	0.0191878	0.0162701	0.0154338
0.0345915	0.0117918	0.0265479	0.0411412	0.0371634	0.0323867	0.0223041	0.0365774	0.0345915	0.0232781	0.0215101	0.0195771	0.0115217	0.0146683	0.0211383	0.0236206	0.0216507	0.0232781	-0.0652523	-0.0333105	-0.0069789	0.014446	0.0258859	0.0181369	0.00689003	-0.0292672	-0.0652523	0.0154619	0.0191934	0.0196068	0.00905001	0.0106909	0.0183017	0.0192672	0.0163121	0.0154619
0.0341119	0.0122385	0.0261739	0.0406559	0.036956	0.0301736	0.0220287	0.0360898	0.0341119	0.0233159	0.0215645	0.0195277	0.0115226	0.0146342	0.0209666	0.0236199	0.0216651	0.0233159	-0.0644054	-0.033892	-0.00706108	0.014599	0.0259476	0.0179494	0.00586359	-0.0291213	-0.0644054	0.0155068	0.0192145	0.0195244	0.00906253	0.0107285	0.0183376	0.0192124	0.0162417	0.0155068
0.0337031	0.0140869	0.024679	0.0395588	0.0360497	0.0289586	0.0206209	0.0345472	0.0337031	0.023275	0.0219013	0.0194831	0.0115158	0.0145939	0.0208611	0.0236327	0.0216084	0.023275	-0.0649507	-0.0353213	-0.0070198	0.0135895	0.025758	0.0183676	0.00543228	-0.0283529	-0.0649507	0.0154806	0.0191143	0.0195028	0.0090231	0.0107053	0.0183303	0.0192677	0.0162892	0.0154806
0.0340877	0.0129156	0.024439	0.0389905	0.0357934	0.0284628	0.0197539	0.0342843	0.0340877	0.0233895	0.021764	0.0193464	0.0115306	0.0146381	0.0208248	0.0237375	0.0215349	0.0233895	-0.0654802	-0.0361496	-0.00837378	0.0134223	0.026536	0.017396	0.00633223	-0.0277703	-0.0654802	0.0154096	0.0191319	0.0195041	0.00900145	0.0107142	0.0182981	0.0193893	0.0163616	0.0154096
0.0325095	0.0125285	0.0247057	0.0387922	0.0356477	0.0272391	0.0203053	0.0347124	0.0325095	0.0232368	0.0217443	0.0193297	0.0115595	0.0146605	0.0207912	0.0237595	0.0215571	0.0232368	-0.0653819	-0.0359308	-0.00846492	0.0137339	0.0265233	0.0174242	0.00592176	-0.0280426	-0.0653819	0.0154788	0.0192003	0.0197015	0.00898283	0.0106874	0.018442	0.0193209	0.0162698	0.0154788
0.0318103	0.0124927	0.0241443	0.0384523	0.036186	0.0271162	0.0192632	0.0339894	0.0318103	0.0232348	0.0220167	0.0192838	0.0115642	0.0147143	0.0207846	0.0239	0.0215226	0.0232348	-0.0655417	-0.0365004	-0.00923325	0.0141357	0.0268817	0.0177516	0.00471508	-0.0281689	-0.0655417	0.015543	0.0192097	0.0196107	0.00900914	0.0107141	0.0184513	0.0193055	0.0163004	0.015543
0.0313737	0.012986	0.0227212	0.0375496	0.0347838	0.0250849	0.0203877	0.0338008	0.0313737	0.0233126	0.0220861	0.0191253	0.011509	0.0146087	0.0206442	0.0238584	0.0214669	0.0233126	-0.0653745	-0.0350233	-0.00794648	0.0145614	0.0266985	0.0169011	0.00376625	-0.0289092	-0.0653745	0.0155507	0.0192883	0.0196854	0.00903578	0.0106819	0.01843	0.0191922	0.0162888	0.0155507
0.0300763	0.0133299	0.0229169	0.0376652	0.0349626	0.0247328	0.0197744	0.0335351	0.0300763	0.0232611	0.0221879	0.0192002	0.0115245	0.0146084	0.0206114	0.0238278	0.0215	0.0232611	-0.0651865	-0.0353283	-0.00726523	0.0142013	0.0266293	0.0164578	0.00290462	-0.0299531	-0.0651865	0.0155822	0.0193514	0.0197046	0.00903511	0.0106926	0.018489	0.0191309	0.0162716	0.0155822
0.0289299	0.0133151	0.0220013	0.0368127	0.0355498	0.02574	0.0178765	0.0343889	0.0289299	0.0231516	0.0223126	0.01912	0.0115247	0.0146639	0.0207404	0.0235887	0.0216655	0.0231516	-0.0657746	-0.0342929	-0.00749738	0.0139932	0.0267602	0.016992	0.00351984	-0.0313932	-0.0657746	0.0155989	0.019483	0.0197229	0.00902479	0.0106618	0.0186314	0.0193113	0.016159	0.0155989
0.0274544	0.0129202	0.0211669	0.035795	0.0357171	0.0255752	0.0171884	0.0353427	0.0274544	0.0230563	0.0222883	0.019091	0.0115397	0.0146733	0.0207649	0.0235476	0.0217953	0.0230563	-0.0653166	-0.0354399	-0.0073854	0.0132887	0.0265085	0.0178815	0.00348708	-0.0335927	-0.0653166	0.0155815	0.0195568	0.0196734	0.00901336	0.0106794	0.0186096	0.0193218	0.015997	0.0155815
0.0281633	0.0121388	0.0199944	0.0360639	0.0355181	0.0258277	0.0158043	0.0335806	0.0281633	0.0231308	0.022146	0.0190106	0.0115461	0.0146849	0.0207701	0.0233345	0.0217081	0.0231308	-0.0656864	-0.0342133	-0.00667012	0.013518	0.0257623	0.0168701	0.00473629	-0.0324753	-0.0656864	0.0155243	0.0196463	0.0196966	0.00902686	0.010638	0.018705	0.0194515	0.0160112	0.0155243
0.0283069	0.0130027	0.0193813	0.0348859	0.0348993	0.0264981	0.0162468	0.0346305	0.0283069	0.0231158	0.0224944	0.0189578	0.0115478	0.0146712	0.0207323	0.0233833	0.0218042	0.0231158	-0.0657888	-0.0344489	-0.00719083	0.012867	0.0261184	0.0160848	0.0053371	-0.0317162	-0.0657888	0.015546	0.0197034	0.019359	0.00902508	0.0106387	0.0185493	0.0194387	0.0160862	0.015546
0.0266678	0.0122004	0.016844	0.034986	0.0351571	0.0269922	0.0155234	0.0354093	0.0266678	0.022963	0.0225992	0.0189051	0.0115631	0.0146675	0.0207713	0.0233492	0.0218612	0.022963	-0.0659125	-0.0354596	-0.00782866	0.012198	0.0257902	0.0154167	0.0043815	-0.030649	-0.0659125	0.015555	0.0196632	0.01931	0.00902839	0.0106302	0.0183243	0.0194411	0.0160913	0.015555
0.0256413	0.0133701	0.0163819	0.0346859	0.0338542	0.0259032	0.01474	0.0352242	0.0256413	0.0228387	0.022801	0.0188501	0.0116301	0.0146405	0.0207756	0.0233458	0.0219197	0.0228387	-0.065547	-0.0354556	-0.00855242	0.0120021	0.0257905	0.0143191	0.00495424	-0.0326954	-0.065547	0.0156417	0.0196006	0.0193213	0.00904655	0.0106316	0.0182896	0.0194709	0.0160169	0.0156417
0.0257571	0.0139569	0.0154974	0.0346955	0.0335306	0.0254371	0.0133409	0.0348378	0.0257571	0.0227817	0.0227526	0.0187528	0.011595	0.0146179	0.0206593	0.0231437	0.021867	0.0227817	-0.0650966	-0.0341554	-0.00918047	0.011949	0.0262121	0.0144314	0.00340886	-0.0324046	-0.0650966	0.0156243	0.0197057	0.0192567	0.00904269	0.0106584	0.018289	0.0194491	0.0160607	0.0156243
0.0243883	0.0150521	0.0158467	0.0337428	0.0338033	0.024784	0.0129324	0.0333792	0.0243883	0.0226699	0.0228968	0.0186872	0.0116284	0.014653	0.0207015	0.0231518	0.0217721	0.0226699	-0.0646031	-0.035739	-0.010103	0.0115751	0.0253073	0.0134698	0.00277499	-0.0316315	-0.0646031	0.0156539	0.0196373	0.0190594	0.00900773	0.0106319	0.0182605	0.019406	0.0160122	0.0156539
0.0233812	0.0147972	0.0148874	0.034034	0.0331823	0.0240786	0.0129169	0.0334592	0.0233812	0.0225695	0.0228498	0.0186849	0.0117107	0.0146006	0.0205828	0.0230827	0.0217607	0.0225695	-0.06447	-0.0371718	-0.0086989	0.011342	0.0248234	0.0120158	0.0019274	-0.031214	-0.06447	0.0157008	0.0195285	0.0191645	0.00897973	0.0106457	0.0181672	0.0193407	0.0160835	0.0157008
0.0224808	0.0139542	0.0147174	0.0332879	0.0325133	0.0255053	0.0133239	0.0330691	0.0224808	0.0225149	0.0227926	0.0187684	0.0116728	0.0145444	0.0207389	0.023125	0.0217541	0.0225149	-0.0640077	-0.0379246	-0.00797542	0.0110848	0.0245365	0.0111893	0.00148435	-0.0320375	-0.0640077	0.015753	0.0195955	0.0192044	0.00897259	0.010648	0.0180499	0.0193812	0.0160997	0.015753
0.0224154	0.0142044	0.0156948	0.032402	0.0318458	0.0272574	0.0144777	0.0321113	0.0224154	0.0225475	0.022861	0.0187864	0.0116883	0.0145106	0.0209441	0.0231804	0.0217669	0.0225475	-0.0649383	-0.0395531	-0.00769658	0.0112548	0.0241697	0.0116511	0.000631828	-0.0322032	-0.0649383	0.0156882	0.0195384	0.0191691	0.00898334	0.0106127	0.0181207	0.0194041	0.0160138	0.0156882
0.021898	0.015198	0.0145377	0.0322842	0.0318335	0.0263042	0.0125697	0.0304313	0.021898	0.0226108	0.0229645	0.0187913	0.0116639	0.0144993	0.020854	0.0229305	0.0216243	0.0226108	-0.0652225	-0.0404011	-0.00686054	0.0113586	0.0239758	0.0112351	0.000683383	-0.0323896	-0.0652225	0.0157281	0.0195065	0.0191787	0.00895527	0.0105724	0.0180843	0.0192712	0.0159616	0.0157281
0.0219404	0.0137528	0.0128335	0.0325385	0.0306961	0.0251928	0.012689	0.0288163	0.0219404	0.0226397	0.0228495	0.0187605	0.0116764	0.0145077	0.0208212	0.0229958	0.0215021	0.0226397	-0.0642616	-0.0408308	-0.00820235	0.0113643	0.0234143	0.0112036	9.60666e-05	-0.0327137	-0.0642616	0.0157599	0.0194911	0.0191363	0.00894382	0.0106214	0.0181088	0.0194017	0.0158581	0.0157599
0.0211131	0.013319	0.0132323	0.0321726	0.0298048	0.0234934	0.0133282	0.0279532	0.0211131	0.0226114	0.0228162	0.0186712	0.0116506	0.0144487	0.020754	0.0230785	0.0214496	0.0226114	-0.0632622	-0.0395226	-0.00749671	0.01129	0.023962	0.0117755	-0.00176241	-0.0318031	-0.0632622	0.015844	0.0195371	0.0191266	0.00890519	0.0106134	0.0181251	0.0192642	0.0159072	0.015844
0.0224782	0.0134184	0.0134085	0.0314265	0.0290071	0.0244694	0.0130143	0.0285871	0.0224782	0.0227762	0.0226278	0.0186847	0.0116348	0.0143828	0.0209615	0.0230578	0.021475	0.0227762	-0.0642437	-0.0402084	-0.00977003	0.010557	0.023963	0.0110712	-0.000553801	-0.0316241	-0.0642437	0.0156819	0.0196278	0.018882	0.00886142	0.0106449	0.0181451	0.0192886	0.0158899	0.0156819
0.0219208	0.013182	0.0135329	0.0313872	0.028191	0.0240002	0.0144128	0.0288059	0.0219208	0.0227406	0.0225894	0.0185518	0.011658	0.0143579	0.021084	0.0230738	0.0214654	0.0227406	-0.0639236	-0.0417922	-0.00931986	0.0102553	0.0237517	0.0110473	-0.000984105	-0.0311995	-0.0639236	0.015708	0.0195207	0.0189327	0.00884996	0.0106431	0.0181529	0.019303	0.0159137	0.015708
0.0225913	0.0137149	0.0138582	0.0311883	0.0267232	0.0243758	0.0122355	0.0299026	0.0225913	0.0228279	0.0226704	0.0187571	0.0117487	0.0143173	0.0209465	0.0231237	0.0216151	0.0228279	-0.0635026	-0.0424053	-0.0101896	0.0108711	0.0236199	0.0105961	-0.00217499	-0.0311051	-0.0635026	0.0156572	0.0195267	0.0187697	0.0089023	0.0106694	0.0181277	0.0193374	0.0158466	0.0156572
0.0228997	0.0140327	0.01426	0.0302553	0.0269725	0.0244826	0.0135422	0.0306045	0.0228997	0.0230036	0.0227182	0.0188269	0.0117153	0.014311	0.0209244	0.0232854	0.0216347	0.0230036	-0.0626482	-0.0425238	-0.0108936	0.0103488	0.0233664	0.00991445	-0.00442014	-0.0308748	-0.0626482	0.0156803	0.0194669	0.0187118	0.00888132	0.0107085	0.0180727	0.0192267	0.0159708	0.0156803
0.0235647	0.0131352	0.0145128	0.0295673	0.0264329	0.0236509	0.0111194	0.0317185	0.0235647	0.0231607	0.0227534	0.0189081	0.0116896	0.0142977	0.0208215	0.0227634	0.0217064	0.0231607	-0.0633037	-0.0436036	-0.0102042	0.0104047	0.0226918	0.00966821	-0.00397318	-0.0322285	-0.0633037	0.0156071	0.0194581	0.0187203	0.00890402	0.0106931	0.0179113	0.0192874	0.0159261	0.0156071
0.0232298	0.0154093	0.0155355	0.0291876	0.026713	0.0247171	0.0117763	0.0318045	0.0232298	0.0230611	0.022987	0.0190151	0.0116784	0.0142968	0.0209999	0.0226842	0.0217114	0.0230611	-0.0640368	-0.0443116	-0.0103576	0.0098013	0.0230116	0.00915392	-0.00502492	-0.0316873	-0.0640368	0.0156083	0.0193041	0.018715	0.00891336	0.0106569	0.017781	0.0192173	0.0159188	0.0156083
0.0222912	0.0138273	0.0149845	0.0281893	0.0250024	0.0257057	0.0103826	0.0308768	0.0222912	0.0230033	0.0229549	0.0189781	0.0116059	0.0141834	0.0210768	0.0225445	0.0216744	0.0230033	-0.0632749	-0.0460868	-0.00926958	0.0102081	0.0232856	0.00996683	-0.00430181	-0.0322948	-0.0632749	0.0156933	0.0192764	0.0188053	0.00890023	0.0106189	0.0178353	0.0192944	0.0159176	0.0156933
0.0234655	0.0130695	0.0147481	0.0268429	0.0243445	0.0265682	0.00973309	0.029773	0.0234655	0.0230309	0.0229327	0.0189566	0.0115543	0.0141235	0.0210817	0.0225677	0.0214888	0.0230309	-0.0621936	-0.0480396	-0.0115278	0.0101418	0.022657	0.00965863	-0.00559603	-0.03176	-0.0621936	0.0157229	0.0191121	0.0186632	0.00889436	0.0106126	0.0178086	0.0192097	0.0158993	0.0157229
0.0233939	0.0120608	0.0155025	0.0258536	0.0235308	0.0278071	0.00878953	0.0300002	0.0233939	0.022992	0.023154	0.018952	0.0114625	0.0141207	0.0211982	0.0224016	0.0215728	0.022992	-0.0623185	-0.0481948	-0.012207	0.0105999	0.0225195	0.00889374	-0.00477633	-0.0320559	-0.0623185	0.0156564	0.0191461	0.0186076	0.00892598	0.0105946	0.017793	0.0193386	0.0159408	0.0156564
0.0215251	0.00930092	0.0156449	0.0244132	0.0234505	0.0271642	0.00799844	0.0295809	0.0215251	0.0228686	0.0228617	0.0189306	0.0114255	0.0141348	0.02114	0.0224699	0.0216826	0.0228686	-0.0623473	-0.0469642	-0.011835	0.0107928	0.0222583	0.00862493	-0.00499477	-0.0319014	-0.0623473	0.0156423	0.0192551	0.0185764	0.00897675	0.010537	0.0177287	0.0193164	0.0160286	0.0156423
0.0225264	0.00878495	0.0142718	0.0246145	0.0227625	0.0276188	0.0067992	0.0296161	0.0225264	0.0229075	0.0227943	0.0189769	0.0114061	0.0140828	0.0211962	0.0223645	0.021763	0.0229075	-0.0629687	-0.0454068	-0.0124451	0.0104936	0.0214774	0.00957832	-0.00450847	-0.0318648	-0.0629687	0.0156201	0.019382	0.0185359	0.00897515	0.0105754	0.0179035	0.0194032	0.0159628	0.0156201
0.0208277	0.00794376	0.014129	0.0233992	0.0216994	0.0271416	0.00677656	0.0293841	0.0208277	0.0228002	0.0228178	0.0189985	0.0113584	0.0140571	0.0213665	0.0223005	0.0218419	0.0228002	-0.0621639	-0.0452244	-0.0124294	0.0102265	0.0212519	0.00904497	-0.00438966	-0.031169	-0.0621639	0.0156542	0.0193539	0.0186015	0.0090249	0.0105794	0.0178324	0.0194205	0.0160082	0.0156542
0.020766	0.00826024	0.0136175	0.0229477	0.0210162	0.0256922	0.00587509	0.0304204	0.020766	0.0228024	0.0228224	0.0189943	0.0113336	0.0139948	0.0211417	0.0222435	0.0218304	0.0228024	-0.061889	-0.0444286	-0.0124082	0.0104509	0.0208928	0.00813481	-0.00562654	-0.0307589	-0.061889	0.0157434	0.0194252	0.0185352	0.00904482	0.0105612	0.0177935	0.0193996	0.0159857	0.0157434
0.0201296	0.00820057	0.0133625	0.0225996	0.0198121	0.0261403	0.00566536	0.0287673	0.0201296	0.0228176	0.0228566	0.0190123	0.0113062	0.0139689	0.0211749	0.0222716	0.021718	0.0228176	-0.0614928	-0.0450314	-0.0116551	0.0108016	0.0205769	0.00787181	-0.00699667	-0.0300856	-0.0614928	0.0157592	0.0194912	0.0185848	0.00908206	0.0106119	0.0178905	0.0193521	0.0159522	0.0157592
0.0214232	0.00833266	0.0131405	0.021939	0.0190061	0.0273702	0.00685534	0.0277804	0.0214232	0.022863	0.0229281	0.0190871	0.0112906	0.013943	0.0212689	0.0224894	0.0216221	0.022863	-0.0612689	-0.0439629	-0.0118733	0.0102452	0.0201242	0.00716565	-0.00709135	-0.0296097	-0.0612689	0.0157429	0.0194932	0.0186129	0.00911432	0.010581	0.0179734	0.019362	0.0161191	0.0157429
0.0202273	0.00609798	0.0139001	0.0220319	0.0187062	0.0290316	0.00833338	0.0258237	0.0202273	0.0227101	0.0225494	0.0191249	0.0112976	0.0139411	0.0215647	0.0225271	0.0215588	0.0227101	-0.0606032	-0.0438977	-0.0121103	0.0107039	0.0202351	0.00679143	-0.00731291	-0.0294596	-0.0606032	0.0159098	0.0194925	0.018531	0.00906004	0.0106185	0.0179961	0.0193269	0.0161831	0.0159098
0.0192816	0.00645134	0.0141183	0.0211837	0.0173985	0.0291939	0.00858037	0.0247873	0.0192816	0.0225437	0.0227695	0.0192118	0.0112713	0.013892	0.0215158	0.0224384	0.0215415	0.0225437	-0.0604106	-0.0436882	-0.0121015	0.0109635	0.0194283	0.00683139	-0.00819544	-0.0291676	-0.0604106	0.0160016	0.0194967	0.018466	0.00905151	0.0106048	0.0180142	0.0192229	0.0161173	0.0160016
0.0199541	0.00708446	0.0115861	0.020233	0.0173245	0.0301787	0.00782621	0.0248929	0.0199541	0.0226346	0.022864	0.0190916	0.0112303	0.0139389	0.0216948	0.0225364	0.0215656	0.0226346	-0.059651	-0.0445334	-0.0117671	0.0108603	0.0194584	0.00567924	-0.00564209	-0.0293929	-0.059651	0.0159825	0.0193627	0.0183807	0.00908282	0.0106292	0.017919	0.0193731	0.0160622	0.0159825
0.0187589	0.00709266	0.0115893	0.0197739	0.0174756	0.0291829	0.00683393	0.0250412	0.0187589	0.0226184	0.0226592	0.0191021	0.0112371	0.0139035	0.0215917	0.0224415	0.0216739	0.0226184	-0.0592989	-0.0450395	-0.0115646	0.0105383	0.0191559	0.0065045	-0.00412984	-0.0290637	-0.0592989	0.0159159	0.0193504	0.0183941	0.00906062	0.0106368	0.0182657	0.0194179	0.0160251	0.0159159
0.0181944	0.00533135	0.0120602	0.0195087	0.0170542	0.030448	0.007952	0.0230809	0.0181944	0.0225506	0.0225596	0.0191657	0.0112642	0.0139349	0.0216594	0.0227576	0.0215942	0.0225506	-0.0586423	-0.0464852	-0.0108094	0.0103044	0.018893	0.00669292	-0.00340517	-0.0286629	-0.0586423	0.0159192	0.0194113	0.0183814	0.00903852	0.0106477	0.0182688	0.019467	0.0160116	0.0159192
0.0175566	0.0050494	0.0110419	0.0185203	0.0172628	0.0313549	0.0080747	0.0228197	0.0175566	0.0225855	0.0225191	0.0190658	0.0112126	0.0140203	0.0218494	0.0227499	0.0215707	0.0225855	-0.0592547	-0.0457133	-0.0108901	0.0101183	0.0182629	0.00671651	-0.00222357	-0.0284141	-0.0592547	0.0158277	0.0194425	0.0183453	0.0090534	0.0106214	0.0182101	0.0195793	0.0160185	0.0158277
0.0182355	0.00450415	0.0110884	0.018488	0.0148338	0.0310432	0.0091788	0.0231569	0.0182355	0.0227068	0.0224644	0.0190872	0.0112196	0.0138709	0.0218608	0.0228388	0.0215239	0.0227068	-0.0582278	-0.0455459	-0.0105922	0.0101497	0.018027	0.0060119	-0.00221763	-0.0278999	-0.0582278	0.0158799	0.0194278	0.0183841	0.00909224	0.0106316	0.0180807	0.0194183	0.0160804	0.0158799
0.0191896	0.00396568	0.0121223	0.0179096	0.0139515	0.0294697	0.00874387	0.0222961	0.0191896	0.0228797	0.0224881	0.0191165	0.0111988	0.0138369	0.0217249	0.0228726	0.0214206	0.0228797	-0.0566997	-0.0460494	-0.0121332	0.0100258	0.0175914	0.00652142	-0.00228104	-0.02628	-0.0566997	0.0160033	0.019355	0.0182302	0.00907368	0.0106074	0.0182597	0.0193725	0.0161309	0.0160033
0.0195313	0.0042419	0.0124537	0.017705	0.0132345	0.0291333	0.00910281	0.0243676	0.0195313	0.023019	0.0225474	0.0191395	0.0112208	0.0138141	0.0218212	0.0229242	0.0215187	0.023019	-0.0568176	-0.0462393	-0.0111238	0.00993374	0.0176749	0.00669349	-0.00141636	-0.0264761	-0.0568176	0.0159594	0.019566	0.0183369	0.00910137	0.0106147	0.018185	0.0194447	0.0161997	0.0159594
0.0181802	0.00442409	0.0112612	0.0184339	0.0124163	0.0286853	0.00893938	0.0231852	0.0181802	0.0229742	0.0224091	0.0190936	0.0112212	0.0137593	0.0218471	0.0229478	0.0214398	0.0229742	-0.0558789	-0.0455649	-0.0112841	0.00980112	0.0177971	0.00614753	-0.00125588	-0.0263738	-0.0558789	0.0160028	0.0196297	0.0183276	0.00912072	0.0105772	0.0181315	0.0195662	0.0161929	0.0160028
0.0184053	0.00573993	0.0119454	0.0178883	0.0122357	0.027215	0.00936999	0.0229165	0.0184053	0.0229652	0.0224578	0.01905	0.0112059	0.0137571	0.0217052	0.0229771	0.0215022	0.0229652	-0.0559411	-0.0442571	-0.0106107	0.0101139	0.0180342	0.00559741	-0.00113889	-0.0275689	-0.0559411	0.0160456	0.0196609	0.0181562	0.00910817	0.010584	0.0181167	0.0195272	0.0161556	0.0160456
0.0192064	0.00489004	0.0103729	0.0179171	0.0124919	0.0277563	0.0114852	0.0221697	0.0192064	0.0229539	0.0223946	0.0190184	0.011161	0.0137498	0.0217575	0.0231198	0.021364	0.0229539	-0.0556349	-0.043315	-0.00933379	0.00993458	0.0180262	0.00557757	-0.000128481	-0.0259421	-0.0556349	0.016021	0.0198047	0.0182191	0.00906017	0.0105803	0.0180695	0.0196057	0.0163099	0.016021
0.0194407	0.00415833	0.0115127	0.0175026	0.0125403	0.027125	0.012544	0.0211835	0.0194407	0.0229343	0.0222675	0.0190882	0.0111779	0.0137702	0.0217598	0.0232778	0.0213961	0.0229343	-0.0556251	-0.0438775	-0.00898762	0.0105873	0.0167353	0.00589681	0.00158903	-0.0256858	-0.0556251	0.016103	0.0197955	0.0182186	0.00907609	0.0105378	0.0180864	0.0197455	0.0162657	0.016103
0.0198089	0.00289781	0.0104113	0.0171418	0.0119079	0.0261274	0.0149311	0.0211566	0.0198089	0.0229904	0.0221447	0.0190523	0.0111729	0.0137375	0.0216385	0.023334	0.021517	0.0229904	-0.0558054	-0.0443617	-0.00806174	0.0107562	0.0168426	0.00704103	0.00402107	-0.0259191	-0.0558054	0.0160867	0.0197577	0.0185851	0.00907422	0.0105471	0.0181347	0.0198627	0.0163046	0.0160867
0.020561	0.0043288	0.0110728	0.0166536	0.0123305	0.0277604	0.0155187	0.0196636	0.020561	0.0231064	0.0221599	0.0191435	0.0110989	0.0137105	0.0219024	0.0234319	0.0215207	0.0231064	-0.0562141	-0.0434226	-0.00776574	0.0106838	0.0168099	0.008673	0.0047087	-0.0264576	-0.0562141	0.0160564	0.0199699	0.0186208	0.00907394	0.0105616	0.0182267	0.0198936	0.016287	0.0160564
0.0209342	0.00388077	0.0101313	0.0168152	0.0130386	0.026792	0.0139113	0.018673	0.0209342	0.0231046	0.0221008	0.0190485	0.0111625	0.013821	0.0218304	0.0232005	0.0214605	0.0231046	-0.0557032	-0.0423982	-0.0074159	0.0108884	0.0162148	0.00896945	0.00537174	-0.0251874	-0.0557032	0.0160251	0.0200851	0.018738	0.00908091	0.0105294	0.0181948	0.0198977	0.0163277	0.0160251
0.0221121	0.00420223	0.00939969	0.0165802	0.0122929	0.025364	0.0122517	0.0188047	0.0221121	0.0230341	0.0221502	0.0190132	0.0111316	0.0137758	0.0217322	0.0231537	0.0214469	0.0230341	-0.055	-0.0421421	-0.00797497	0.01116	0.0168339	0.00976484	0.00649754	-0.0237885	-0.055	0.0161198	0.0200758	0.0188214	0.00907765	0.0105372	0.0181847	0.0200208	0.0163998	0.0161198
0.0232041	0.00457379	0.00975157	0.0154564	0.0108413	0.0269774	0.0118762	0.0203017	0.0232041	0.0230799	0.0222388	0.0189104	0.0111299	0.0137147	0.0220116	0.0232142	0.0215767	0.0230799	-0.0543995	-0.0418155	-0.00936671	0.0113706	0.016412	0.0103142	0.00581316	-0.0229054	-0.0543995	0.0160961	0.0200348	0.0187559	0.0091105	0.0105431	0.0182241	0.0199839	0.0164097	0.0160961
0.0228555	0.00486158	0.0106182	0.0149138	0.0104804	0.0269709	0.0121831	0.0204914	0.0228555	0.0231597	0.0222457	0.0189249	0.0110865	0.0136959	0.0220998	0.0231695	0.0215864	0.0231597	-0.0550682	-0.0412815	-0.00935896	0.0117503	0.0164227	0.00988195	0.00554718	-0.0221502	-0.0550682	0.0160104	0.0200823	0.0186822	0.00915618	0.0104536	0.0182907	0.0199797	0.016459	0.0160104
0.0228445	0.00424237	0.00891966	0.0141431	0.0101343	0.0264779	0.0137377	0.0209693	0.0228445	0.0232162	0.0222192	0.0188253	0.0110674	0.0137275	0.0221621	0.0235336	0.0216007	0.0232162	-0.0550523	-0.0428432	-0.00920338	0.0122813	0.015049	0.00965863	0.00594588	-0.0215369	-0.0550523	0.0159374	0.0200414	0.0186852	0.00917675	0.0103926	0.0182308	0.0199901	0.0164681	0.0159374
0.0210641	0.00383073	0.00850598	0.0140024	0.010164	0.0258839	0.0131665	0.0203242	0.0210641	0.0230665	0.0221877	0.0189062	0.0110546	0.013763	0.0220543	0.0236811	0.0215728	0.0230665	-0.053869	-0.0422672	-0.00723123	0.0127033	0.0142984	0.010669	0.00563375	-0.0215612	-0.053869	0.0160094	0.0199701	0.0189225	0.00921787	0.0103504	0.018249	0.0201337	0.0164289	0.0160094
0.0211474	0.00239715	0.00796951	0.0143209	0.0104202	0.025692	0.0129947	0.0194184	0.0211474	0.0231431	0.0221124	0.0189239	0.0110813	0.0137824	0.0219759	0.023657	0.0217004	0.0231431	-0.0534544	-0.041503	-0.00827817	0.0128049	0.0139429	0.0112569	0.00708565	-0.0223293	-0.0534544	0.0159967	0.0199972	0.018864	0.00923842	0.0103253	0.0182571	0.0201339	0.0163989	0.0159967
0.0195869	0.00289554	0.00701847	0.0137519	0.0103774	0.0239925	0.0133259	0.0195198	0.0195869	0.0230731	0.022128	0.0185897	0.0110826	0.0138427	0.0219069	0.0235037	0.0217621	0.0230731	-0.0527332	-0.0424964	-0.00860255	0.0127328	0.0143019	0.0124009	0.00783817	-0.0216835	-0.0527332	0.0160486	0.0198409	0.0189421	0.00917568	0.0102965	0.0183068	0.0200865	0.016512	0.0160486
0.0180946	0.00155172	0.00605768	0.0134353	0.00939033	0.0232217	0.0114471	0.019116	0.0180946	0.0227912	0.0219899	0.0185161	0.0110909	0.0137665	0.0218761	0.0232512	0.0218381	0.0227912	-0.052691	-0.0408734	-0.00883936	0.0128909	0.0139449	0.012527	0.00812568	-0.0207831	-0.052691	0.0160907	0.0198681	0.018874	0.00918597	0.0102594	0.0182713	0.0200462	0.0164854	0.0160907
0.0181118	0.00230117	0.00591129	0.0135685	0.00925227	0.0241913	0.0119519	0.017422	0.0181118	0.0226746	0.0220317	0.0184802	0.0110959	0.0138454	0.0220287	0.0233493	0.02178	0.0226746	-0.0521997	-0.0403023	-0.00887513	0.0130016	0.0141594	0.0123509	0.00918319	-0.0194019	-0.0521997	0.0161693	0.0199329	0.0189006	0.00915441	0.0102407	0.0183445	0.0200945	0.0165476	0.0161693
0.018296	0.00012311	0.00481608	0.0133094	0.00896487	0.0239721	0.0116091	0.0176955	0.018296	0.0227396	0.021755	0.0185271	0.0110696	0.0138745	0.021977	0.0232962	0.0218549	0.0227396	-0.0493562	-0.0405991	-0.00776895	0.0138717	0.0134638	0.0139996	0.0103747	-0.0181489	-0.0493562	0.0162467	0.0198056	0.0190829	0.00921389	0.0102289	0.018547	0.0203074	0.0166387	0.0162467
0.0195111	0.00145784	0.00440956	0.0139085	0.00943115	0.0231172	0.0121709	0.0169659	0.0195111	0.0228054	0.0217289	0.0184832	0.0111103	0.0139026	0.0218955	0.0233646	0.0217737	0.0228054	-0.0494953	-0.0393938	-0.00889789	0.0132017	0.0133996	0.0128859	0.0107717	-0.0162251	-0.0494953	0.0162216	0.0198661	0.0187503	0.00922682	0.0102478	0.0185054	0.0203071	0.0167686	0.0162216
0.0177429	0.00136595	0.00438171	0.0137908	0.00876269	0.0223071	0.0121744	0.0174883	0.0177429	0.022739	0.0216459	0.0184972	0.0111669	0.0139551	0.0219646	0.0233228	0.021826	0.022739	-0.0492689	-0.0386982	-0.00729604	0.0136155	0.0140005	0.0125522	0.0122554	-0.0157255	-0.0492689	0.0162072	0.0198691	0.0187941	0.00921645	0.0102379	0.0184446	0.0204003	0.0166754	0.0162072
0.0173705	0.00308319	0.00281339	0.013837	0.00974981	0.0222002	0.0118293	0.0175055	0.0173705	0.0226568	0.0214823	0.0184074	0.0111975	0.0139831	0.0220511	0.0233537	0.0217684	0.0226568	-0.0496789	-0.0379454	-0.00681134	0.0134647	0.0146148	0.0133255	0.0107089	-0.0154557	-0.0496789	0.016163	0.0198542	0.0187731	0.00921532	0.0102613	0.0183956	0.0202761	0.0166338	0.016163
0.017331	0.00343285	0.00254028	0.0135172	0.00947898	0.022383	0.0108572	0.0171021	0.017331	0.0227115	0.0215131	0.0183956	0.0111454	0.0139893	0.0220637	0.023227	0.0216234	0.0227115	-0.0493025	-0.0388506	-0.00666837	0.0131454	0.0152879	0.0135748	0.0115556	-0.0144899	-0.0493025	0.0162042	0.01972	0.0187847	0.00915512	0.0102654	0.0185245	0.0203407	0.016603	0.0162042
0.0176098	0.00522107	0.00309137	0.0130597	0.00950416	0.0223275	0.0106375	0.0164549	0.0176098	0.0226822	0.0216095	0.0184947	0.0111461	0.0140129	0.022019	0.0232847	0.0215372	0.0226822	-0.0471943	-0.0389686	-0.00562754	0.0130921	0.0162555	0.0138328	0.0116647	-0.0143884	-0.0471943	0.0163343	0.0197097	0.0188235	0.00911538	0.0103019	0.0183827	0.0203105	0.0166347	0.0163343
0.0186299	0.00656752	0.00465221	0.0135733	0.00946289	0.0228786	0.0133495	0.0166054	0.0186299	0.0228463	0.0216198	0.0185343	0.0111961	0.0140033	0.0221373	0.023537	0.0214119	0.0228463	-0.0471337	-0.0398811	-0.00592701	0.0133663	0.0162913	0.0143754	0.0131887	-0.0142904	-0.0471337	0.0164374	0.0197243	0.0187061	0.00910041	0.0102506	0.0183933	0.0203694	0.0164946	0.0164374
0.0169533	0.00815303	0.00451204	0.0136544	0.00935328	0.0234712	0.0129197	0.0158978	0.0169533	0.0227261	0.0218178	0.0184562	0.0112077	0.0139572	0.0222515	0.0233545	0.0213605	0.0227261	-0.0472804	-0.0394978	-0.00618988	0.0130977	0.0164592	0.0149085	0.0145999	-0.0138457	-0.0472804	0.0163981	0.0198143	0.0186632	0.00906831	0.0102433	0.0184009	0.0203092	0.0165923	0.0163981
0.0171716	0.00926562	0.00436965	0.0137089	0.009585	0.0220961	0.0118862	0.0155157	0.0171716	0.0227251	0.0220085	0.0183955	0.0112182	0.0139447	0.0222978	0.0233359	0.0213573	0.0227251	-0.0470081	-0.0389681	-0.00517487	0.0133666	0.0157852	0.0150036	0.015887	-0.0137776	-0.0470081	0.0162919	0.0197648	0.0190019	0.0090058	0.0101889	0.0183187	0.0204212	0.0165423	0.0162919
0.0178421	0.00885217	0.00436798	0.0136691	0.00941523	0.0203602	0.011245	0.0148809	0.0178421	0.0227742	0.0218023	0.0183199	0.0112644	0.0139504	0.0222204	0.0232065	0.0213753	0.0227742	-0.0466196	-0.0402937	-0.0047043	0.013669	0.0160954	0.016229	0.018043	-0.0124586	-0.0466196	0.0163758	0.0196528	0.0189286	0.00896043	0.0101815	0.0183264	0.0205206	0.016518	0.0163758
0.019409	0.0101678	0.00528672	0.0138928	0.00911016	0.0178759	0.0107965	0.0165827	0.019409	0.0229446	0.0217807	0.0184048	0.0112784	0.0139292	0.0219944	0.0231793	0.0213719	0.0229446	-0.0449485	-0.0386906	-0.00431623	0.0135602	0.0162604	0.016616	0.0184724	-0.0125184	-0.0449485	0.0164009	0.019688	0.0190179	0.00900192	0.0101446	0.0183193	0.0205368	0.0164256	0.0164009
0.01966	0.0101804	0.0038495	0.0137912	0.00971958	0.0172343	0.0110739	0.0172566	0.01966	0.0230067	0.0218808	0.0182887	0.0112848	0.0139235	0.0219867	0.0232848	0.0214602	0.0230067	-0.0443287	-0.037456	-0.00311717	0.0139864	0.016757	0.0186193	0.0189383	-0.0121814	-0.0443287	0.016333	0.019693	0.0190996	0.00902449	0.0101723	0.0185813	0.0205685	0.0165138	0.016333
0.0204502	0.00916198	0.00494141	0.0139082	0.00946834	0.0165143	0.0118316	0.0172997	0.0204502	0.0230322	0.0217646	0.0184039	0.0113082	0.0139262	0.0218061	0.0232325	0.0214923	0.0230322	-0.043925	-0.0372996	-0.00378417	0.0144805	0.0164555	0.0183123	0.0175797	-0.0119885	-0.043925	0.0163155	0.0196733	0.0190351	0.00899736	0.0101358	0.0185007	0.0204982	0.0165042	0.0163155
0.022062	0.00876028	0.00461859	0.0128751	0.00810593	0.0170724	0.0128438	0.016822	0.022062	0.0230582	0.0217565	0.0184045	0.0112378	0.0138824	0.022021	0.0232069	0.0214371	0.0230582	-0.0423849	-0.0378282	-0.00453157	0.0143613	0.0166452	0.0162804	0.0155524	-0.0112001	-0.0423849	0.0163886	0.0195635	0.0188492	0.00897683	0.0101245	0.0181582	0.0204144	0.0165393	0.0163886
0.0230985	0.0105229	0.00502894	0.0127566	0.00829955	0.0166906	0.0120732	0.0168032	0.0230985	0.0231235	0.0218334	0.0183689	0.0112386	0.0139097	0.0220249	0.0230949	0.0214777	0.0231235	-0.0422507	-0.0355598	-0.00570652	0.0142764	0.0167933	0.0160219	0.0163287	-0.0103251	-0.0422507	0.0163956	0.0195436	0.0188361	0.00899404	0.010135	0.0181028	0.0204592	0.0166012	0.0163956
0.0234782	0.0102717	0.0054302	0.012815	0.0064828	0.0154218	0.0121086	0.0174537	0.0234782	0.0231072	0.0216887	0.0184397	0.0112499	0.0137905	0.0217784	0.0231526	0.0216008	0.0231072	-0.0409298	-0.03604	-0.00464058	0.0146717	0.0171152	0.0176726	0.0151372	-0.00957222	-0.0409298	0.016464	0.0194264	0.0188924	0.00897936	0.010167	0.018076	0.020443	0.016682	0.016464
0.0223476	0.0110079	0.00653963	0.0124295	0.0072843	0.0141935	0.0106087	0.0173416	0.0223476	0.0230082	0.0216791	0.0185482	0.0112923	0.0138674	0.0216784	0.0230545	0.021564	0.0230082	-0.0409133	-0.0367537	-0.00469934	0.0149099	0.0164271	0.0184718	0.0147137	-0.00821447	-0.0409133	0.0164376	0.0192535	0.0188513	0.00895476	0.0101385	0.018122	0.0204405	0.0167226	0.0164376
0.0226048	0.011312	0.00539822	0.0130068	0.00708307	0.0152227	0.0116361	0.0160669	0.0226048	0.0230172	0.0216168	0.0184935	0.0113165	0.0139134	0.0217859	0.0230675	0.0214698	0.0230172	-0.0423108	-0.0360224	-0.00401729	0.0152396	0.016652	0.0185099	0.0135066	-0.00882541	-0.0423108	0.0163068	0.0191976	0.0189604	0.00898586	0.0101264	0.0180604	0.0203485	0.0167517	0.0163068
0.0221157	0.0122198	0.00435585	0.0127859	0.00667125	0.0148041	0.0115834	0.0145937	0.0221157	0.0229987	0.0216516	0.0184293	0.011301	0.0139531	0.0217297	0.02324	0.0213652	0.0229987	-0.0416255	-0.0361584	-0.00458729	0.0148694	0.0171489	0.0194758	0.0126981	-0.00882589	-0.0416255	0.0163725	0.0189139	0.0189003	0.00894711	0.0101306	0.0180152	0.0201851	0.0166551	0.0163725
0.0229141	0.0120543	0.00544197	0.0115763	0.00656441	0.0147996	0.0115724	0.0150378	0.0229141	0.0229909	0.0216523	0.0184088	0.0112613	0.013954	0.0216166	0.0231853	0.0213968	0.0229909	-0.0404661	-0.036406	-0.00426846	0.0151983	0.016561	0.0182008	0.0122078	-0.00739256	-0.0404661	0.0164328	0.0188695	0.0189021	0.00890813	0.010139	0.0179621	0.0200247	0.01678	0.0164328
0.0247518	0.0104719	0.00625132	0.0116369	0.00633082	0.0168307	0.0124729	0.0155217	0.0247518	0.0232013	0.0214835	0.0185623	0.0112723	0.0139319	0.0217625	0.0233727	0.0214203	0.0232013	-0.0400484	-0.0362964	-0.00150934	0.0151678	0.0165704	0.0185415	0.013814	-0.00613647	-0.0400484	0.0164472	0.0187821	0.019052	0.00892576	0.0101258	0.017959	0.0202615	0.0168471	0.0164472
0.0236897	0.0107933	0.00632678	0.0110165	0.00592447	0.0167824	0.0115916	0.0150891	0.0236897	0.0232001	0.0214236	0.0185377	0.0112808	0.0139208	0.0217291	0.0233826	0.0214149	0.0232001	-0.0382918	-0.0361929	-0.00150178	0.0151021	0.0172227	0.0194674	0.013475	-0.00546121	-0.0382918	0.0164935	0.0187894	0.0192169	0.00893445	0.0101315	0.0179612	0.0201639	0.0167933	0.0164935
0.0247143	0.0105856	0.00532053	0.0103852	0.00424298	0.0174415	0.0112204	0.015293	0.0247143	0.0233835	0.0214993	0.0185435	0.0112759	0.013838	0.021999	0.0233286	0.0214127	0.0233835	-0.0372656	-0.0358851	-6.50878e-05	0.0154225	0.0186049	0.0172902	0.0133462	-0.00464309	-0.0372656	0.0164695	0.0187545	0.0193077	0.00899078	0.010175	0.0178975	0.020098	0.0168393	0.0164695
0.0249132	0.0113256	0.00675683	0.0105634	0.0045237	0.0178303	0.00859828	0.0144483	0.0249132	0.0233885	0.0216419	0.0186282	0.0112575	0.0138927	0.0220127	0.0232663	0.0212213	0.0233885	-0.0370585	-0.0336745	-0.000578809	0.0153459	0.0188772	0.0179921	0.0113093	-0.00406636	-0.0370585	0.0164616	0.018893	0.019063	0.00898969	0.0101623	0.0179997	0.0199552	0.0169041	0.0164616
0.0253922	0.00997648	0.00683793	0.0100135	0.00371973	0.0177322	0.00952734	0.0150439	0.0253922	0.0233945	0.0216176	0.0185895	0.0112249	0.0138842	0.0219513	0.0232782	0.0211874	0.0233945	-0.0350747	-0.0336292	-0.00109953	0.0162262	0.0186462	0.0165662	0.0115721	-0.00367375	-0.0350747	0.0165347	0.0187268	0.0189767	0.00907099	0.0101553	0.0179141	0.0199593	0.0168331	0.0165347
0.0256056	0.0111095	0.00735699	0.00994312	0.00261871	0.0176436	0.0117027	0.0159577	0.0256056	0.0234103	0.0217298	0.0186486	0.0112047	0.0139363	0.0220721	0.0234716	0.0212009	0.0234103	-0.0355611	-0.0344995	-0.00111902	0.0168111	0.0192392	0.0165588	0.0109036	-0.00471231	-0.0355611	0.0165071	0.018553	0.0188941	0.00903727	0.0101815	0.017977	0.0198637	0.0167566	0.0165071
0.024476	0.011361	0.00733413	0.00994455	0.00242881	0.0173943	0.0119276	0.0156061	0.024476	0.0234046	0.0219205	0.0187722	0.0112137	0.0139324	0.0220721	0.0234156	0.0212376	0.0234046	-0.0344846	-0.0336865	-0.00180131	0.0172915	0.0192244	0.0165898	0.0104979	-0.00524935	-0.0344846	0.016461	0.018581	0.0187865	0.00903288	0.0102174	0.0180829	0.0197933	0.0167173	0.016461
0.0242095	0.0124716	0.0066636	0.011102	0.00250421	0.0153639	0.0131678	0.0149669	0.0242095	0.0233537	0.0220845	0.018792	0.0112604	0.0139359	0.02179	0.0236031	0.0211516	0.0233537	-0.0345524	-0.0330134	-0.000343726	0.0171268	0.0203181	0.0169042	0.0101674	-0.00477151	-0.0345524	0.016445	0.018669	0.0189225	0.0090031	0.0102467	0.0181046	0.0197785	0.0167066	0.016445
0.023619	0.0127218	0.00802882	0.00982032	0.00239444	0.0153542	0.0127339	0.0141702	0.023619	0.0232911	0.0221265	0.0188409	0.0112596	0.0139671	0.0218096	0.0236966	0.0211071	0.0232911	-0.0338862	-0.0323338	0.000143885	0.0173476	0.0202445	0.017364	0.0127948	-0.00399911	-0.0338862	0.0164993	0.0186958	0.0192163	0.00894936	0.0102288	0.0181215	0.0199463	0.016753	0.0164993
0.0239593	0.0121621	0.00742054	0.0105656	0.00240154	0.0169195	0.0119321	0.0143602	0.0239593	0.0232554	0.0220857	0.0188643	0.0112603	0.0139421	0.0218747	0.0234562	0.0211034	0.0232554	-0.0331027	-0.0299058	0.000971848	0.0175012	0.0211878	0.0167716	0.0133647	-0.00418639	-0.0331027	0.0165852	0.0187464	0.0194434	0.00899208	0.0102501	0.0180809	0.019996	0.016733	0.0165852
0.0250949	0.0117856	0.00760358	0.0106778	0.00218208	0.0159272	0.0117979	0.0130318	0.0250949	0.0232939	0.0220475	0.0187664	0.0112809	0.0139413	0.0217711	0.0232771	0.0210334	0.0232939	-0.0321515	-0.030388	6.651e-05	0.0181016	0.0218609	0.0166455	0.0138121	-0.00277648	-0.0321515	0.0166565	0.0187354	0.0192885	0.0089618	0.0102605	0.0181418	0.0198419	0.0167908	0.0166565
0.0260013	0.0113367	0.00862855	0.00991215	0.00163823	0.0163734	0.0119101	0.0130988	0.0260013	0.0233299	0.0220446	0.0188538	0.0112804	0.0139022	0.0218481	0.0232983	0.0209578	0.0233299	-0.0311359	-0.0305284	0.000613692	0.0187997	0.0218122	0.0173414	0.0134707	4.86711e-05	-0.0311359	0.0168165	0.0187471	0.0193496	0.00900284	0.0102459	0.0182058	0.0198526	0.0169942	0.0168165
0.026684	0.0119773	0.00902574	0.00974481	0.00133341	0.0169262	0.0125677	0.0112533	0.026684	0.0233128	0.0222097	0.0188711	0.0112223	0.0138254	0.0218914	0.0233647	0.0207096	0.0233128	-0.0311598	-0.0295024	0.00129718	0.0191666	0.0215912	0.0167153	0.0131194	0.000439561	-0.0311598	0.0167901	0.0190549	0.0193139	0.00901318	0.0102499	0.0182688	0.019802	0.0169688	0.0167901
0.0272304	0.0133737	0.00968117	0.010436	0.00109132	0.0179058	0.0131402	0.0107135	0.0272304	0.0234378	0.022357	0.0189527	0.0112352	0.0138516	0.0220258	0.023449	0.0205636	0.0234378	-0.0303196	-0.0306434	0.00388157	0.0196225	0.0222986	0.0168467	0.0136891	0.000736838	-0.0303196	0.0168738	0.0190179	0.0194498	0.0090066	0.0102615	0.0183367	0.019815	0.0169593	0.0168738
0.0258412	0.0127522	0.00986197	0.00992785	0.000553689	0.0183348	0.0132926	0.0122657	0.0258412	0.0234289	0.0222755	0.0189713	0.0112592	0.0137607	0.0220639	0.0234964	0.0206465	0.0234289	-0.0296186	-0.0294937	0.00474729	0.0197979	0.0226865	0.0169691	0.0132839	0.00223863	-0.0296186	0.0169452	0.0190194	0.0195045	0.0090072	0.0102643	0.0183202	0.019796	0.0169924	0.0169452
0.0242667	0.0130418	0.00918645	0.0101479	-0.000433627	0.016953	0.0136574	0.0119801	0.0242667	0.0232231	0.0223051	0.0188214	0.0112617	0.0136951	0.021992	0.0236875	0.0206516	0.0232231	-0.0310634	-0.0289466	0.00496002	0.018828	0.0235786	0.0175446	0.0120632	0.0032013	-0.0310634	0.0168634	0.0190523	0.0193924	0.00891355	0.0102926	0.0182994	0.0195792	0.0169715	0.0168634
0.0228245	0.011942	0.00954538	0.00971169	-0.000802306	0.0165909	0.0134326	0.0121328	0.0228245	0.0231796	0.0222999	0.0188281	0.011267	0.0137145	0.0219225	0.0236741	0.0206508	0.0231796	-0.030305	-0.0275496	0.00440126	0.0195994	0.0240365	0.0178404	0.0114501	0.00238659	-0.030305	0.0169576	0.0190555	0.019382	0.00896409	0.010311	0.01827	0.019503	0.0168999	0.0169576
0.0237979	0.0126253	0.00870169	0.00885029	2.66017e-05	0.0163514	0.0134274	0.0119567	0.0237979	0.023222	0.0223496	0.0187551	0.0112155	0.0137495	0.0217854	0.0236691	0.0206805	0.023222	-0.0302415	-0.0277204	0.00467828	0.0195707	0.0236554	0.0192244	0.0121755	0.00226226	-0.0302415	0.0169696	0.0190676	0.0195296	0.00897533	0.0103006	0.0183116	0.0195002	0.0170007	0.0169696
0.0235302	0.0113506	0.00883683	0.00910175	-0.000484906	0.0163965	0.0142946	0.0128653	0.0235302	0.0232242	0.0222982	0.0188312	0.0112328	0.0137665	0.0216638	0.0236394	0.0208009	0.0232242	-0.0289453	-0.0271596	0.0050329	0.0199606	0.0232341	0.0185179	0.0132686	0.00365513	-0.0289453	0.0170202	0.0190782	0.0195836	0.00898663	0.0102499	0.0183055	0.0196255	0.0170158	0.0170202
0.0237796	0.0122801	0.00864385	0.00997072	-0.000810509	0.0161685	0.0154981	0.012645	0.0237796	0.0232435	0.0223719	0.0188303	0.0113219	0.0137349	0.0217535	0.0237377	0.0207583	0.0232435	-0.0280255	-0.0271213	0.0046023	0.0201758	0.023073	0.0182627	0.0119544	0.00497997	-0.0280255	0.0170825	0.0190771	0.0194641	0.0090009	0.0102252	0.0182058	0.019496	0.0170214	0.0170825
0.0216136	0.0130985	0.00789182	0.00970639	-0.0016118	0.0159278	0.015894	0.0122249	0.0216136	0.0231588	0.022536	0.0186251	0.0113228	0.0137185	0.0217058	0.0237278	0.0207508	0.0231588	-0.0281163	-0.0267498	0.00448632	0.0204444	0.0230178	0.0173547	0.0133173	0.00738854	-0.0281163	0.0170605	0.0190502	0.0194353	0.00903461	0.0101334	0.0182367	0.0195506	0.0171375	0.0170605
0.0202806	0.0125139	0.00660397	0.00907483	-0.00194789	0.0162582	0.0138304	0.0122324	0.0202806	0.0232009	0.0224884	0.0186211	0.0112443	0.0137722	0.0214805	0.0235069	0.0208781	0.0232009	-0.0274984	-0.0250111	0.00417851	0.020601	0.0234193	0.018384	0.0123691	0.0083427	-0.0274984	0.016935	0.0190601	0.0194525	0.00901759	0.010151	0.018329	0.0194515	0.0171669	0.016935
0.0213822	0.0102753	0.0052354	0.00892343	-0.00185377	0.0141261	0.0150924	0.0127165	0.0213822	0.0232618	0.022256	0.018583	0.0112184	0.0138062	0.0213292	0.0237168	0.0209612	0.0232618	-0.026807	-0.0247655	0.00417852	0.0212839	0.0229919	0.0186937	0.012901	0.00961583	-0.026807	0.0170534	0.0189081	0.0194709	0.00904009	0.0102067	0.0184682	0.0194803	0.0172237	0.0170534
0.0210852	0.0100686	0.00565433	0.00821835	-0.00161139	0.0142204	0.0153458	0.0129495	0.0210852	0.0231728	0.0220963	0.0185672	0.0112073	0.0138544	0.0212189	0.0236702	0.020991	0.0231728	-0.0264089	-0.0241163	0.00338954	0.0208164	0.023041	0.0188982	0.0124364	0.0111825	-0.0264089	0.0171493	0.0189429	0.0192798	0.00904066	0.0102179	0.0185223	0.0193893	0.0172777	0.0171493
0.0187283	0.00887976	0.00537007	0.00827939	-0.000643368	0.0141026	0.0164441	0.0135253	0.0187283	0.0230151	0.0220807	0.0185156	0.0111706	0.0139903	0.0211578	0.0237471	0.0209445	0.0230151	-0.0265757	-0.0231195	0.00311559	0.0206595	0.0230686	0.0186741	0.0103695	0.00940526	-0.0265757	0.0170626	0.0190314	0.019374	0.00901769	0.0102717	0.0185467	0.0192494	0.0172037	0.0170626
0.0179833	0.00859536	0.00493145	0.0074094	-0.00170015	0.0163319	0.0161495	0.0132825	0.0179833	0.0230345	0.0221276	0.0184372	0.011117	0.0139873	0.0213197	0.0237237	0.0209912	0.0230345	-0.0268959	-0.024384	0.00383451	0.02077	0.0228203	0.0187967	0.00956667	0.0100012	-0.0268959	0.0169702	0.018982	0.0193976	0.00900881	0.0102878	0.0185529	0.0191916	0.0172053	0.0169702
0.017092	0.00789042	0.00682796	0.00720076	-0.00228356	0.0164833	0.0159178	0.0129961	0.017092	0.0229226	0.0218555	0.0185721	0.0111034	0.0140099	0.0212788	0.023811	0.0209108	0.0229226	-0.0270414	-0.0243812	0.00439838	0.0202518	0.0230514	0.0174554	0.00994137	0.00970528	-0.0270414	0.0170245	0.019043	0.0194948	0.00896297	0.0102496	0.0183289	0.0191132	0.0171024	0.0170245
0.0168696	0.00970118	0.00758275	0.00668027	-0.0024175	0.0157495	0.0154901	0.0149119	0.0168696	0.0229893	0.0220728	0.0186326	0.0111164	0.0139887	0.0212789	0.0238445	0.021066	0.0229893	-0.0270521	-0.0246458	0.00574333	0.0198974	0.0230822	0.0185132	0.01004	0.0101929	-0.0270521	0.0170106	0.0190699	0.01953	0.00896068	0.010269	0.018528	0.0191106	0.0171782	0.0170106
0.0159842	0.0113845	0.00758453	0.00680836	-0.00357893	0.015177	0.014994	0.0154118	0.0159842	0.022935	0.0221635	0.0186137	0.0111801	0.0139307	0.0210907	0.0238569	0.0210965	0.022935	-0.0271457	-0.0228454	0.00737691	0.0198815	0.0225858	0.0193778	0.0122427	0.00938819	-0.0271457	0.0169545	0.0191305	0.0196374	0.00898195	0.0102417	0.0185278	0.0193308	0.0170994	0.0169545
0.0153079	0.0116886	0.00676232	0.00653732	-0.00382918	0.0147422	0.0141266	0.0168742	0.0153079	0.0228033	0.0222443	0.0186102	0.0111642	0.0138887	0.0210903	0.0238287	0.0211737	0.0228033	-0.0275738	-0.023666	0.0068828	0.0200884	0.0230481	0.0203489	0.0105472	0.00955661	-0.0275738	0.0170046	0.0191365	0.0195865	0.00898247	0.0102629	0.0185971	0.0191859	0.0171431	0.0170046
0.0141748	0.0109149	0.00624442	0.00673288	-0.00310377	0.0140565	0.0126878	0.0155995	0.0141748	0.0227696	0.0222546	0.0185566	0.0111363	0.013898	0.0210591	0.0237809	0.0210256	0.0227696	-0.0273659	-0.0230478	0.0063091	0.0208215	0.0230463	0.0197107	0.0113307	0.0103969	-0.0273659	0.0170293	0.0191685	0.0195877	0.00899364	0.0102011	0.0186325	0.0190997	0.0170682	0.0170293
0.0146039	0.0102818	0.0045663	0.00653783	-0.00308206	0.0135722	0.0136004	0.014461	0.0146039	0.0227935	0.0221931	0.0184241	0.0110376	0.0138951	0.0210458	0.0237501	0.0210102	0.0227935	-0.0273472	-0.022313	0.00732266	0.0204359	0.0237024	0.0204868	0.011173	0.0100677	-0.0273472	0.0170153	0.0193511	0.0196261	0.0089912	0.0102242	0.0187304	0.0190487	0.0170251	0.0170153
0.0130608	0.0102085	0.00496659	0.00618576	-0.00344863	0.0140261	0.0130757	0.0147786	0.0130608	0.0226178	0.0221406	0.0184543	0.0110161	0.0138647	0.0211357	0.0237025	0.0210895	0.0226178	-0.0262852	-0.0214242	0.00827864	0.0201053	0.0238606	0.0191639	0.012631	0.0119622	-0.0262852	0.0171123	0.0194489	0.0196134	0.00895516	0.0102377	0.0185986	0.0191625	0.0170717	0.0171123
0.0115157	0.00953984	0.00636981	0.00598134	-0.0034746	0.0143472	0.0122215	0.0140019	0.0115157	0.0224058	0.0220897	0.0185468	0.011008	0.0138549	0.0210507	0.0234305	0.0209988	0.0224058	-0.0260841	-0.02126	0.00709166	0.0200541	0.0233192	0.0191093	0.0125947	0.0119721	-0.0260841	0.0169704	0.019458	0.0195103	0.00895772	0.0102256	0.0185833	0.0192645	0.0171013	0.0169704
0.00983643	0.00923973	0.00610311	0.00623866	-0.00316097	0.0156609	0.0116438	0.012765	0.00983643	0.0223399	0.0220122	0.0185757	0.0109833	0.0138892	0.0212264	0.0234968	0.0209065	0.0223399	-0.0266781	-0.0205052	0.00647428	0.0198959	0.0236035	0.0202779	0.0116843	0.0112474	-0.0266781	0.0169218	0.0194676	0.019481	0.00895433	0.0101924	0.018776	0.0192689	0.0170371	0.0169218
0.00814528	0.00906831	0.00513666	0.00637777	-0.00337216	0.0155063	0.00956091	0.0115387	0.00814528	0.0221813	0.0219624	0.0185062	0.0109951	0.0138797	0.0212146	0.0232311	0.0207627	0.0221813	-0.0263483	-0.0212258	0.00447262	0.0195877	0.023662	0.0217416	0.0112155	0.0109768	-0.0263483	0.0168832	0.0195274	0.0195701	0.00893582	0.0101988	0.0188133	0.0191044	0.0170434	0.0168832
0.00918402	0.00832299	0.00642339	0.00614143	-0.00359597	0.0160674	0.00977623	0.011963	0.00918402	0.0222584	0.0219364	0.0186207	0.0109625	0.0138902	0.0212492	0.0231225	0.0207751	0.0222584	-0.0267567	-0.0215724	0.00490441	0.0194244	0.0231478	0.0209144	0.0113009	0.010847	-0.0267567	0.0168391	0.0194022	0.0193613	0.0089574	0.0102374	0.0188429	0.0192078	0.0169461	0.0168391
0.00844095	0.00855434	0.00675348	0.00638861	-0.00334386	0.0155596	0.0100089	0.0122822	0.00844095	0.0221394	0.0219893	0.0185828	0.0110715	0.013909	0.0210094	0.0232225	0.0207796	0.0221394	-0.0267766	-0.0211093	0.00440272	0.019043	0.0222628	0.0220431	0.0109459	0.0109989	-0.0267766	0.016876	0.0193875	0.0193291	0.0088764	0.0102024	0.0188328	0.0191492	0.0169038	0.016876
0.00676299	0.00698113	0.00580901	0.00643321	-0.00375901	0.0146291	0.011224	0.0136474	0.00676299	0.0220698	0.0218318	0.0185551	0.0111058	0.0138669	0.020993	0.0232945	0.0208605	0.0220698	-0.026634	-0.0225352	0.00513955	0.0189747	0.0219135	0.021523	0.0121735	0.0112492	-0.026634	0.0168693	0.0192491	0.0193305	0.00886021	0.010203	0.0187307	0.0192691	0.0168577	0.0168693
0.00681377	0.00634272	0.00553121	0.00643596	-0.00365726	0.0138102	0.0100469	0.0130312	0.00681377	0.0220421	0.0216975	0.0184786	0.0111251	0.0139255	0.020854	0.0231901	0.0208876	0.0220421	-0.02742	-0.0222551	0.00462556	0.0184873	0.0216825	0.0226721	0.0122865	0.0123688	-0.02742	0.0168291	0.0192439	0.0193254	0.00882975	0.0101906	0.018803	0.0193059	0.0169673	0.0168291
0.00648702	0.00551867	0.00650539	0.0058502	-0.00243895	0.0128174	0.00912684	0.0121881	0.00648702	0.0220159	0.0216099	0.0185299	0.0110958	0.0138709	0.0206251	0.0231244	0.0208332	0.0220159	-0.0266284	-0.0208368	0.00343376	0.0179137	0.021096	0.0219038	0.0133739	0.0135053	-0.0266284	0.0168287	0.0192785	0.0192423	0.00887227	0.0102179	0.0187647	0.0193866	0.0169538	0.0168287
0.00660199	0.00584603	0.00752719	0.00550514	-0.0028515	0.0127965	0.00961236	0.0123639	0.00660199	0.0219874	0.0214985	0.0184853	0.0110989	0.013871	0.0206366	0.0231571	0.0207277	0.0219874	-0.0277894	-0.0203978	0.00644329	0.017464	0.0206188	0.0196824	0.0127478	0.0143435	-0.0277894	0.0168599	0.0193024	0.0196261	0.00886246	0.0101841	0.0186293	0.0192695	0.0169357	0.0168599
0.00600041	0.00453249	0.00766127	0.00453665	-0.00265149	0.0136792	0.00836068	0.0120245	0.00600041	0.0219732	0.0211253	0.0184736	0.0110557	0.0138454	0.0207249	0.0229493	0.0207072	0.0219732	-0.0271553	-0.019397	0.00531784	0.0176183	0.0195894	0.0194293	0.0135798	0.0147778	-0.0271553	0.0169575	0.0193146	0.0195003	0.00887751	0.0101628	0.0186175	0.0192787	0.0170429	0.0169575
0.00732774	0.00446233	0.00786524	0.00523489	-0.00187693	0.0138262	0.00864735	0.0112969	0.00732774	0.0219377	0.021123	0.018492	0.0110491	0.0138379	0.0206382	0.0228314	0.020633	0.0219377	-0.0254788	-0.0212918	0.00581522	0.0167602	0.0194068	0.0189697	0.0115922	0.0148157	-0.0254788	0.0171057	0.0191746	0.0192468	0.00887801	0.0102063	0.0185582	0.0189932	0.0170174	0.0171057
0.00680937	0.00522794	0.00852113	0.00423787	-0.00223394	0.0132096	0.00648439	0.0120527	0.00680937	0.0218813	0.0211783	0.0185182	0.0110487	0.0138246	0.0206551	0.0225949	0.0207814	0.0218813	-0.0250174	-0.0222752	0.00539949	0.016737	0.0198428	0.0187827	0.0119903	0.0150865	-0.0250174	0.0171485	0.0191635	0.0190477	0.00886885	0.0102597	0.018584	0.0190371	0.0171487	0.0171485
0.00520285	0.00482454	0.00868911	0.0035212	-0.002463	0.0125621	0.00669296	0.0119226	0.00520285	0.0219425	0.0212113	0.0185328	0.0110221	0.0137919	0.0206479	0.0226944	0.0207623	0.0219425	-0.0249269	-0.0198051	0.00508878	0.015974	0.0190044	0.0181954	0.011048	0.0144291	-0.0249269	0.0171717	0.019261	0.0189647	0.00883031	0.0102542	0.0185473	0.0190606	0.0172104	0.0171717
0.00364032	0.00662284	0.00909496	0.00422956	-0.00249727	0.0135056	0.00553226	0.0105491	0.00364032	0.0218041	0.0212973	0.0185943	0.0110776	0.0138331	0.0207517	0.0226686	0.020622	0.0218041	-0.025396	-0.0190912	0.00529225	0.0158852	0.0185317	0.0185495	0.00983439	0.0130481	-0.025396	0.0171306	0.0194877	0.0188515	0.00879763	0.0102345	0.018627	0.0189443	0.017036	0.0171306
0.00261814	0.00575927	0.00814872	0.00348039	-0.00203749	0.0131191	0.00615525	0.0110264	0.00261814	0.0218122	0.0210855	0.0185669	0.010995	0.0139163	0.0207588	0.0225818	0.0206862	0.0218122	-0.0239889	-0.0190547	0.00528162	0.0155236	0.0180789	0.0187598	0.00953166	0.0123231	-0.0239889	0.0172097	0.0191519	0.018843	0.00881902	0.0102232	0.0186173	0.0191322	0.0170412	0.0172097
0.00160412	0.0053017	0.00737532	0.00308676	-0.00271955	0.0127786	0.0067375	0.0109671	0.00160412	0.0216737	0.0210024	0.0185188	0.0110527	0.0138928	0.0209307	0.0226983	0.0207112	0.0216737	-0.0247624	-0.0179269	0.00255729	0.015488	0.0172435	0.0191218	0.0107546	0.01258	-0.0247624	0.0170906	0.0191425	0.0186832	0.00882207	0.0101845	0.0186286	0.0192356	0.0170867	0.0170906
0.0030113	0.00562225	0.00748872	0.00308186	-0.0013498	0.0115605	0.00766385	0.0109442	0.0030113	0.0216812	0.0210793	0.018564	0.0110505	0.0139164	0.0207024	0.0226506	0.0207759	0.0216812	-0.0253716	-0.0173779	0.00245316	0.0148889	0.0172669	0.0182056	0.0110078	0.012815	-0.0253716	0.0169402	0.0191156	0.0186062	0.00882942	0.010243	0.0185637	0.0192137	0.0171589	0.0169402
0.00401708	0.00826912	0.00799951	0.00309206	-0.000384432	0.0127684	0.00680436	0.0107307	0.00401708	0.0217553	0.021419	0.0186456	0.0110931	0.0139954	0.0207291	0.0224589	0.0207041	0.0217553	-0.0244944	-0.0174066	0.00307196	0.0153003	0.0168678	0.0164685	0.0117581	0.0133804	-0.0244944	0.0170263	0.0191516	0.0188059	0.00883632	0.0102412	0.0185533	0.0192164	0.0172552	0.0170263
0.00499454	0.0082668	0.00815466	0.00283961	-0.000716548	0.0122051	0.00641692	0.0100548	0.00499454	0.0218059	0.0213509	0.0186801	0.0110827	0.0140105	0.0206893	0.0223924	0.0206407	0.0218059	-0.0236787	-0.0174438	0.00375084	0.0152334	0.0163648	0.0162929	0.0118606	0.0136954	-0.0236787	0.0169168	0.0191642	0.0188457	0.0088187	0.0102425	0.0186057	0.0192209	0.0172511	0.0169168
0.00444942	0.00680367	0.00816614	0.00366345	-0.00161412	0.0114706	0.00640007	0.00964393	0.00444942	0.0217746	0.0212443	0.0187073	0.0110999	0.0139522	0.0207031	0.022443	0.0205706	0.0217746	-0.0241213	-0.0164661	0.00328926	0.015003	0.0157056	0.0154624	0.0104375	0.0143482	-0.0241213	0.0168929	0.0192143	0.0187427	0.00880808	0.0102793	0.0185613	0.0191437	0.0172428	0.0168929
0.0050291	0.00810258	0.00971118	0.00331877	-0.00248905	0.0106827	0.00670258	0.00907049	0.0050291	0.0221565	0.0212875	0.0188326	0.0110815	0.0138919	0.0206629	0.0224476	0.0205051	0.0221565	-0.0242434	-0.0156474	0.00266092	0.0139807	0.0148301	0.0146843	0.0106368	0.0127287	-0.0242434	0.0168822	0.0192333	0.0186838	0.00877194	0.0103112	0.0185651	0.01915	0.017202	0.0168822
0.00636718	0.00721697	0.00979311	0.00259801	-0.00240589	0.0103569	0.00670053	0.00913367	0.00636718	0.0223264	0.021257	0.0188571	0.011037	0.0139564	0.0206228	0.0223802	0.0205702	0.0223264	-0.0249068	-0.0143684	0.00304862	0.0137548	0.0142232	0.0129541	0.0105922	0.0107521	-0.0249068	0.0167724	0.0192222	0.0187404	0.00874107	0.0103505	0.018496	0.0191852	0.017089	0.0167724
0.00850335	0.00514458	0.00934418	0.00185507	-0.00147232	0.0120269	0.0071331	0.00948417	0.00850335	0.02235	0.021023	0.0188699	0.0110294	0.0140034	0.0207795	0.0224248	0.0205643	0.02235	-0.0236966	-0.0148678	0.00293161	0.0141326	0.0132131	0.0145154	0.00967695	0.00991853	-0.0236966	0.0169044	0.0191559	0.0187718	0.00871704	0.0103797	0.0186427	0.0191596	0.0170773	0.0169044
0.00926325	0.00646461	0.0103087	0.0018221	-0.00200445	0.0114297	0.00567953	0.00890935	0.00926325	0.0222718	0.0211268	0.0189112	0.0110331	0.0139559	0.0208202	0.0223221	0.0204505	0.0222718	-0.0250575	-0.0152679	0.00395516	0.0140783	0.0121342	0.0134115	0.00960306	0.00923574	-0.0250575	0.0168742	0.0191064	0.0192241	0.00874867	0.0103759	0.0186409	0.0192667	0.0170545	0.0168742
0.00892722	0.00764356	0.0115027	0.00248792	-0.00242107	0.0126728	0.00603233	0.00771908	0.00892722	0.0222883	0.0212566	0.0189367	0.0110719	0.0139227	0.0209002	0.0222739	0.0203425	0.0222883	-0.0245592	-0.0168265	0.0039707	0.0138282	0.0122151	0.0123642	0.00804413	0.0082055	-0.0245592	0.0167789	0.0190594	0.0191489	0.0087316	0.0103655	0.018486	0.0192522	0.0170327	0.0167789
0.0102918	0.00839119	0.0114513	0.00217826	-0.00252795	0.0121333	0.00782258	0.00796215	0.0102918	0.0225263	0.0212258	0.0189726	0.0110625	0.0139541	0.0208205	0.0223607	0.0203743	0.0225263	-0.0250978	-0.0165826	0.00334575	0.0141815	0.0120479	0.0126985	0.00860243	0.00675076	-0.0250978	0.0166855	0.0190599	0.0188782	0.00876896	0.0104105	0.018455	0.0193202	0.0169757	0.0166855
0.0116696	0.00841583	0.0116739	0.00185557	-0.00361971	0.0125479	0.00737025	0.00721953	0.0116696	0.0226272	0.0212852	0.0189334	0.011034	0.0138106	0.0208215	0.0223316	0.0203173	0.0226272	-0.0241147	-0.0154154	0.00409805	0.0144942	0.0115627	0.0116948	0.0093812	0.00733054	-0.0241147	0.0167299	0.0190409	0.0188411	0.00877238	0.0103334	0.0183504	0.0193833	0.016975	0.0167299
0.0114704	0.0102667	0.0114041	0.00184442	-0.00374686	0.0121622	0.00867757	0.00685019	0.0114704	0.0225612	0.0215375	0.0189504	0.0111213	0.0137972	0.020747	0.0223949	0.0203146	0.0225612	-0.0252352	-0.0138259	0.00308126	0.014285	0.0112118	0.0108164	0.0107641	0.00751429	-0.0252352	0.0166542	0.0191455	0.0187854	0.00878323	0.0103014	0.0184175	0.0195121	0.0170269	0.0166542
0.0119418	0.0100783	0.0105764	0.00229315	-0.00351754	0.012983	0.00876133	0.00582423	0.0119418	0.022598	0.021471	0.0189022	0.0111009	0.0138494	0.0208431	0.022196	0.020278	0.022598	-0.0240101	-0.0137693	0.00235037	0.0143985	0.0107468	0.0106462	0.00987585	0.00786631	-0.0240101	0.0166642	0.0190633	0.0185972	0.00880194	0.0102965	0.0184204	0.0195621	0.0171173	0.0166642
0.0107289	0.00755106	0.00964228	0.00300485	-0.00395288	0.0133898	0.00854213	0.00367475	0.0107289	0.0224476	0.021267	0.0188891	0.0110749	0.0138178	0.0208072	0.022163	0.0202184	0.0224476	-0.0243973	-0.0127805	0.000693709	0.0137131	0.0103339	0.0101575	0.00991884	0.00933939	-0.0243973	0.0166478	0.0190633	0.0184876	0.00878492	0.01028	0.0183092	0.0195252	0.0173696	0.0166478
0.0106001	0.00621098	0.0101623	0.00364159	-0.00352707	0.0139662	0.0095958	0.00433075	0.0106001	0.0224687	0.0211527	0.0189159	0.0110956	0.0138991	0.0208534	0.0222727	0.0202352	0.0224687	-0.0255848	-0.01254	0.000924983	0.0132717	0.0102907	0.00904444	0.00772287	0.0102613	-0.0255848	0.0166271	0.0191226	0.0185245	0.00875409	0.0102862	0.0182471	0.0192706	0.0173778	0.0166271
0.00948951	0.00486882	0.0105715	0.00403689	-0.0037365	0.0151095	0.0116405	0.00450523	0.00948951	0.0225152	0.0209984	0.0189609	0.0111093	0.0139033	0.0211628	0.0224661	0.0203663	0.0225152	-0.0249957	-0.012883	0.00126395	0.0130866	0.00976819	0.00783886	0.00905862	0.00940681	-0.0249957	0.0165891	0.0190197	0.0184912	0.00882666	0.0102582	0.0181977	0.0193452	0.0172891	0.0165891
0.0112685	0.00555468	0.0113187	0.00385552	-0.00417921	0.0181881	0.0127308	0.00570445	0.0112685	0.0225666	0.0210798	0.0190018	0.0111604	0.0139052	0.02167	0.0225213	0.0203622	0.0225666	-0.0246282	-0.0132405	0.00142646	0.0120799	0.00920897	0.0071569	0.00851579	0.00828866	-0.0246282	0.0166618	0.0190006	0.018629	0.00879766	0.010255	0.0181712	0.0193854	0.0172309	0.0166618
0.0122508	0.00544299	0.0106453	0.00385146	-0.00371721	0.0192728	0.0125528	0.00632065	0.0122508	0.0226772	0.0211151	0.0189777	0.0111957	0.0139395	0.0216812	0.0225898	0.0203966	0.0226772	-0.0248011	-0.0145024	0.00100696	0.0120636	0.0081402	0.00552418	0.00833663	0.00857729	-0.0248011	0.0166273	0.0188327	0.0187284	0.00881314	0.0102443	0.0180634	0.0194437	0.0172921	0.0166273
0.0133986	0.00576221	0.0110888	0.00431986	-0.00311931	0.0184187	0.0140691	0.00643014	0.0133986	0.0227824	0.0212119	0.018971	0.0112271	0.0139882	0.0216085	0.0227087	0.0202874	0.0227824	-0.0265665	-0.0143806	-4.57685e-06	0.0121105	0.00780931	0.00609176	0.00874294	0.00752512	-0.0265665	0.0165531	0.0189026	0.0186735	0.00885668	0.0102678	0.0181356	0.0194462	0.0172036	0.0165531
0.0134101	0.00605934	0.0106944	0.00461418	-0.00343794	0.0187126	0.0151058	0.00690306	0.0134101	0.0228417	0.0212173	0.018931	0.011243	0.0139365	0.0217313	0.0228755	0.0203799	0.0228417	-0.0265748	-0.0141684	0.000148508	0.0122961	0.00714696	0.00636079	0.00808282	0.00769134	-0.0265748	0.0166003	0.0189188	0.0187376	0.00885349	0.0103039	0.0183851	0.0193852	0.0171663	0.0166003
0.0141312	0.00491549	0.0102013	0.00418033	-0.00366217	0.015971	0.0175753	0.00625527	0.0141312	0.0228708	0.0212387	0.0188925	0.0112625	0.0139068	0.0214786	0.0230267	0.0203984	0.0228708	-0.0271786	-0.0141406	0.000580827	0.0124493	0.00668115	0.00608159	0.00864994	0.00723113	-0.0271786	0.0166565	0.018941	0.0187851	0.00886735	0.0103422	0.0182704	0.0194237	0.0171633	0.0166565
0.0140866	0.00553574	0.00996668	0.00390491	-0.00385416	0.016141	0.0195828	0.00667822	0.0140866	0.0228903	0.0213686	0.0188255	0.0112452	0.0139353	0.0214486	0.0233368	0.0204334	0.0228903	-0.0275886	-0.0122022	-0.000150171	0.0127413	0.00631714	0.00425026	0.00869628	0.00772339	-0.0275886	0.0166091	0.018946	0.0185676	0.0088944	0.0103632	0.0182132	0.019428	0.01719	0.0166091
0.0136569	0.00713009	0.00901459	0.00393159	-0.0039712	0.0155204	0.01891	0.00656974	0.0136569	0.0229046	0.0217387	0.018779	0.011227	0.0139335	0.0214172	0.0232929	0.0204377	0.0229046	-0.0290131	-0.0127016	-0.000410348	0.0123927	0.00578041	0.00449554	0.00837385	0.0076201	-0.0290131	0.0165469	0.0190067	0.0186119	0.00885237	0.0103402	0.0181941	0.0193643	0.0172681	0.0165469
0.0130394	0.0076674	0.00791926	0.00348652	-0.00400771	0.0151629	0.0194879	0.00582501	0.0130394	0.023017	0.0217446	0.0187991	0.0111068	0.0139099	0.0214814	0.0232164	0.020396	0.023017	-0.0290094	-0.0130594	-0.000923607	0.0125773	0.00549474	0.00426264	0.00740029	0.00721584	-0.0290094	0.0165917	0.0190114	0.0186347	0.00888368	0.0103146	0.0183166	0.0193546	0.0172699	0.0165917
0.0142018	0.00884554	0.00774245	0.00303982	-0.00345533	0.0151878	0.0197707	0.00456042	0.0142018	0.0230393	0.0218639	0.0187754	0.0110608	0.0140122	0.021447	0.023167	0.0203572	0.0230393	-0.0291801	-0.0119439	-0.00107529	0.0127118	0.00561807	0.00351931	0.00527368	0.00695891	-0.0291801	0.0165994	0.0190311	0.0187478	0.00890824	0.0103273	0.0182851	0.0192081	0.0172761	0.0165994
0.0145803	0.00969174	0.0081485	0.00302323	-0.00313224	0.0160723	0.0194289	0.00386392	0.0145803	0.0229425	0.0220136	0.0188629	0.0111105	0.0139688	0.021544	0.0232504	0.0203011	0.0229425	-0.0298636	-0.0118513	-0.00152924	0.0128287	0.00596689	0.00232975	0.00497112	0.00594586	-0.0298636	0.0165652	0.0190329	0.0187744	0.00894942	0.0103608	0.0182401	0.0192047	0.0172217	0.0165652
0.013432	0.00912609	0.00734031	0.00310751	-0.00383121	0.0164674	0.0187962	0.00461101	0.013432	0.0229423	0.02197	0.0187973	0.0111151	0.0139894	0.0217165	0.0231405	0.0204297	0.0229423	-0.0291451	-0.0125626	-0.000733542	0.0124148	0.00583499	0.00334463	0.00351109	0.00533567	-0.0291451	0.0166301	0.0190512	0.0188496	0.00891599	0.01031	0.0182214	0.0191655	0.0172727	0.0166301
0.0142849	0.00852868	0.00675787	0.0027335	-0.00326069	0.0165538	0.0182883	0.00489422	0.0142849	0.0230331	0.0219633	0.0187843	0.0110678	0.0140779	0.0217014	0.0231499	0.0205158	0.0230331	-0.028948	-0.0128139	-0.00176591	0.0122981	0.00549388	0.00450947	0.00476338	0.00372584	-0.028948	0.0166041	0.0190252	0.0185822	0.00892044	0.0102852	0.0182078	0.0192278	0.0172897	0.0166041
0.0143996	0.00829837	0.00634739	0.00280286	-0.00383692	0.0174026	0.018951	0.00499365	0.0143996	0.0230627	0.0219797	0.0188023	0.0110725	0.0140478	0.0217662	0.0233339	0.0205256	0.0230627	-0.0287876	-0.0131667	-0.0011449	0.0123597	0.00482505	0.00442328	0.0050944	0.00297984	-0.0287876	0.016625	0.0190082	0.0186121	0.00892232	0.0102696	0.0181959	0.0192474	0.017232	0.016625
0.0135446	0.00928	0.00480188	0.00251785	-0.00446021	0.0173244	0.0201191	0.00592258	0.0135446	0.0230647	0.0221558	0.0187632	0.0110913	0.0140513	0.021783	0.0235551	0.0206212	0.0230647	-0.0305882	-0.0107326	-0.00159007	0.0122093	0.00455885	0.00479371	0.00463234	0.00365274	-0.0305882	0.0164641	0.0191437	0.0187148	0.00889966	0.0102161	0.0181985	0.0194702	0.0173162	0.0164641
0.0144139	0.010093	0.00653138	0.00359962	-0.00474879	0.0175765	0.0219176	0.00504249	0.0144139	0.0233813	0.0222413	0.0189084	0.0111213	0.0140001	0.0217068	0.0235937	0.0205317	0.0233813	-0.0324765	-0.0112486	-0.000988032	0.0117494	0.00391761	0.00566303	0.00467683	0.00254385	-0.0324765	0.016308	0.0191177	0.0190539	0.00885879	0.0101782	0.0181949	0.0194813	0.0171738	0.016308
0.0158108	0.0106204	0.00639066	0.00415245	-0.00405394	0.0185124	0.0221144	0.00582399	0.0158108	0.0233985	0.0222248	0.0191035	0.0111172	0.0140356	0.0217931	0.0236389	0.0205591	0.0233985	-0.0328737	-0.0121709	-0.000607315	0.0113205	0.00412837	0.00554456	0.00432632	0.00273708	-0.0328737	0.0162147	0.0190265	0.0190967	0.00889024	0.0101548	0.0181675	0.0193863	0.0170818	0.0162147
0.0178168	0.01016	0.00554896	0.00379139	-0.00338246	0.0176427	0.0239719	0.00610799	0.0178168	0.023581	0.0221212	0.0190037	0.0110335	0.0139938	0.0218591	0.0237796	0.0205696	0.023581	-0.0333729	-0.0125611	-0.00130544	0.010641	0.00413314	0.00500996	0.00427264	0.00255826	-0.0333729	0.0161098	0.0188113	0.0190745	0.00885609	0.0102199	0.0180462	0.0194077	0.0171486	0.0161098
0.0183692	0.0106347	0.00585297	0.00409654	-0.00307908	0.0183488	0.0219625	0.00647578	0.0183692	0.0236146	0.0222607	0.019018	0.0111143	0.0139724	0.0218376	0.0236989	0.0206212	0.0236146	-0.0352477	-0.0133768	-0.00228929	0.0103434	0.00426103	0.00550029	0.00477659	0.0033914	-0.0352477	0.0160181	0.018863	0.0190327	0.00884486	0.0102039	0.0180314	0.0194046	0.017192	0.0160181
0.0180963	0.0097925	0.00636036	0.00411935	-0.0028767	0.0170823	0.0211627	0.007808	0.0180963	0.0236362	0.0221484	0.0191682	0.0110738	0.0139637	0.0215081	0.0236401	0.0206596	0.0236362	-0.0350224	-0.0141233	-0.00203074	0.00965833	0.00434715	0.00529906	0.00295549	0.00274323	-0.0350224	0.0160562	0.0188635	0.0192568	0.00884048	0.0103282	0.0180663	0.0193466	0.0171127	0.0160562
0.0175792	0.00971079	0.00596342	0.004021	-0.00380738	0.0170073	0.0201429	0.00681346	0.0175792	0.023013	0.0215417	0.018589	0.0107434	0.0135499	0.0210123	0.022989	0.0199189	0.023013	-0.0333234	-0.0145647	-0.00232997	0.00934591	0.00380406	0.00554027	0.00226371	0.00142457	-0.0333234	0.0156853	0.0183465	0.0187574	0.0085885	0.00999338	0.0175421	0.0187971	0.0165382	0.0156853
0.0169837	0.00691482	0.00589586	0.00384147	-0.00413193	0.0160052	0.0206002	0.0063594	0.0169837	0.0223897	0.0206674	0.0180047	0.0104226	0.0131146	0.0204028	0.0224357	0.0193136	0.0223897	-0.0327084	-0.0140697	-0.00344884	0.00882795	0.00324308	0.00530099	0.00167416	-0.000211918	-0.0327084	0.0151521	0.0178075	0.0180488	0.00833394	0.0096925	0.0169131	0.0182354	0.015932	0.0151521
0.0164419	0.00714008	0.00525979	0.00350342	-0.00365676	0.0158712	0.0205888	0.00668883	0.0164419	0.0216971	0.0201083	0.0174461	0.0100871	0.0126986	0.0198567	0.0218331	0.0188178	0.0216971	-0.0324609	-0.0145916	-0.00363623	0.00831134	0.00263388	0.0048462	0.00158192	-0.000855888	-0.0324609	0.014714	0.0172088	0.0175122	0.00805736	0.00937317	0.0163998	0.0177161	0.0154126	0.014714
0.0164629	0.00779042	0.00531377	0.0033396	-0.00337801	0.0164797	0.0201408	0.00644909	0.0164629	0.0210948	0.0195786	0.0168983	0.00976251	0.0123111	0.0193297	0.0211361	0.0182602	0.0210948	-0.0311628	-0.0144355	-0.0037416	0.00799861	0.00259623	0.00480502	0.00202886	-0.00109153	-0.0311628	0.0142865	0.0166162	0.0169796	0.00780527	0.00906915	0.0159339	0.0172392	0.0149196	0.0142865
0.0153993	0.00638726	0.00412332	0.00335603	-0.00279212	0.0161596	0.019392	0.00594972	0.0153993	0.0200794	0.0189224	0.0162314	0.00944487	0.0119499	0.0187625	0.0205101	0.0176703	0.0200794	-0.0303818	-0.0148364	-0.00331246	0.00806886	0.00298112	0.00502752	0.0014276	-0.000417906	-0.0303818	0.0138592	0.0160414	0.0165069	0.00756092	0.00876944	0.0154276	0.0166405	0.0144887	0.0138592
0.0144677	0.00679856	0.00376338	0.00313487	-0.00281717	0.0158164	0.0190065	0.00580869	0.0144677	0.0193071	0.0183439	0.0156897	0.00913201	0.0115138	0.0180726	0.0198627	0.0170463	0.0193071	-0.0290574	-0.0148417	-0.00377337	0.00782045	0.00288779	0.00644702	0.00162306	0.000263917	-0.0290574	0.0134408	0.0155397	0.0159482	0.00733144	0.00846605	0.0150074	0.016091	0.0141125	0.0134408
0.0127962	0.00722785	0.00449405	0.00371896	-0.00300157	0.0142741	0.018558	0.00577849	0.0127962	0.0186775	0.0177952	0.0151929	0.00882527	0.0110938	0.0174071	0.0191841	0.0164933	0.0186775	-0.0301206	-0.0141413	-0.00452378	0.00713534	0.00288966	0.00468526	0.0011089	3.73776e-05	-0.0301206	0.0127322	0.0150376	0.0153525	0.00709998	0.00817894	0.0143588	0.0155364	0.0135601	0.0127322
0.0124144	0.00607814	0.00338783	0.00371161	-0.00239877	0.0141383	0.0193708	0.00531414	0.0124144	0.0180279	0.0171576	0.0146073	0.00854588	0.0107183	0.016787	0.0186694	0.0159229	0.0180279	-0.0282848	-0.013794	-0.00484543	0.00660055	0.00309241	0.00473187	0.000412777	3.11065e-06	-0.0282848	0.0122956	0.0145209	0.014397	0.00683194	0.00789144	0.0138241	0.0149266	0.0131219	0.0122956
0.0120277	0.0055142	0.0031652	0.00292471	-0.00201479	0.013156	0.0180987	0.00524031	0.0120277	0.0173936	0.0164722	0.0140929	0.00821125	0.0103697	0.0161255	0.0179647	0.0153669	0.0173936	-0.0279337	-0.0123825	-0.00454542	0.00588414	0.00277102	0.00489288	0.00133302	-0.000121742	-0.0279337	0.0118462	0.0139797	0.0139503	0.00658711	0.00759328	0.0133725	0.0144069	0.0125449	0.0118462
0.0108103	0.00418883	0.0031903	0.00308847	-0.00207843	0.0131794	0.0166772	0.00399103	0.0108103	0.0166084	0.0158769	0.0135965	0.00788806	0.00994275	0.015612	0.0172828	0.0147012	0.0166084	-0.0269926	-0.0122417	-0.00409884	0.00538687	0.00272176	0.00432751	0.000447371	0.000591679	-0.0269926	0.0113905	0.0134048	0.0135238	0.00632085	0.00727219	0.0128882	0.0137903	0.0121447	0.0113905
0.00999694	0.0049913	0.00260449	0.0031548	-0.00175374	0.0134741	0.0159552	0.0042452	0.00999694	0.0159482	0.0152791	0.0130822	0.00761276	0.00959019	0.015124	0.0165891	0.0141584	0.0159482	-0.0267529	-0.0125511	-0.00460369	0.00479883	0.00263874	0.00464217	-0.00016049	0.000775554	-0.0267529	0.0109246	0.0128584	0.0130237	0.00608506	0.00700617	0.012396	0.0132042	0.0116729	0.0109246
0.00947999	0.00331291	0.00250789	0.00354327	-0.00110612	0.0121549	0.0146646	0.00437487	0.00947999	0.0152874	0.0144836	0.0125502	0.00723243	0.00919474	0.014449	0.0159066	0.0136059	0.0152874	-0.0253201	-0.0125886	-0.00407391	0.00467367	0.00257434	0.00465552	-0.00148499	0.000407202	-0.0253201	0.010506	0.0122562	0.0125275	0.00582992	0.00674022	0.0118005	0.0125648	0.0111789	0.010506
0.00916013	0.00388187	0.00217177	0.00313881	-0.000897161	0.011316	0.0141181	0.00492048	0.00916013	0.0146851	0.0139764	0.0119749	0.006928	0.00875913	0.0138651	0.0152789	0.0130864	0.0146851	-0.0253268	-0.0120921	-0.00403782	0.00426522	0.00228449	0.00400565	-0.00113131	0.000456926	-0.0253268	0.0100237	0.011748	0.0120487	0.00558129	0.00645109	0.0112763	0.0120221	0.010691	0.0100237
0.00963236	0.00529257	0.00227886	0.0026329	-0.000625388	0.0111253	0.0144587	0.00471034	0.00963236	0.0140716	0.0134304	0.0113673	0.00661278	0.00838444	0.013328	0.0146262	0.0123662	0.0140716	-0.0244278	-0.0116556	-0.00350212	0.00437634	0.0021548	0.00359657	-0.00182609	-0.00126997	-0.0244278	0.00958967	0.0112418	0.0116052	0.00535669	0.00616561	0.0107304	0.0114892	0.00993167	0.00958967
0.00934551	0.00574913	0.00193008	0.00199418	-0.000139791	0.010174	0.0137685	0.00368819	0.00934551	0.0134033	0.0128894	0.0108685	0.0062422	0.00797273	0.0127004	0.0138996	0.0117617	0.0134033	-0.0231226	-0.0117824	-0.00429249	0.00454127	0.00195764	0.00406361	-0.00119317	-0.00121957	-0.0231226	0.00914268	0.0106482	0.0110599	0.00512842	0.00588388	0.0102779	0.0110082	0.00950137	0.00914268
0.00979183	0.00583122	0.00162508	0.00175687	3.77124e-05	0.00901565	0.0116715	0.00256883	0.00979183	0.0127896	0.0122943	0.0103182	0.00592571	0.00760151	0.0118179	0.0129953	0.0109745	0.0127896	-0.0222075	-0.0109742	-0.00390063	0.00414275	0.00168982	0.00409312	-0.0018957	-0.000557483	-0.0222075	0.00868271	0.0101386	0.0106096	0.00480458	0.00559808	0.00979471	0.010467	0.00907759	0.00868271
0.00846842	0.00567811	0.00107905	0.00170322	0.000158481	0.00653687	0.0115759	0.00160171	0.00846842	0.0120956	0.0116805	0.00978639	0.00560159	0.00718434	0.0108282	0.0123495	0.0104035	0.0120956	-0.022152	-0.010078	-0.0043184	0.00405674	0.0015275	0.00365604	-0.00190181	-0.000244191	-0.022152	0.00814005	0.00964523	0.00991544	0.00456831	0.00532841	0.00925357	0.00991054	0.00865551	0.00814005

## Sheet: Fig3c
SuppressionIndex_avg	SuppressionIndex_se
1	0
0.999761	0.00506515
0.999028	0.0167023
0.427617	0.0894366
0.122575	0.104297
0.266172	0.122166
0.335432	0.233419
1	0
1	0

[truncated: 44 more sheets: Fig3d, Fig3e, Fig4c, Fig4d, Fig5b, Fig5c, Fig5d, Fig6d, Fig6e, Fig6f, Fig6g, Fig6h, Fig6i, FigS1, FigS2a, FigS2b, FigS2c, FigS2d, FigS2e, FigS3 …]
